# Supplementary material for: Caesium europium(III) polyphosphate, CsEu(PO3)4
Source: Acta Crystallogr Sect E Struct Rep Online. 2009 Sep 12;65(Pt 10):i70. doi: 10.1107/S1600536809036058 (PMC2970330; doi:10.1107/S1600536809036058)
Supplement: Supplementary file 1 [file e-65-00i70-sup1.cif]

##############################################################################
###                                                                        ###
###        Electronic paper (Acta Crystallographica Section E)             ###
###                                                                        ###
##############################################################################
#                                                                            #
# This CIF contains the data in a paper accepted for publication in Acta     #
# Crystallographica Section E. It conforms to the requirements of Notes      #
# for Authors for Section E, and has been peer reviewed under the auspices   #
# of the IUCr Commission on Journals.                                        #
#                                                                            #
# Full details of the Crystallographic Information File format               #
# are given in the paper "The Crystallographic Information File (CIF):       #
# a New Standard Archive File for Crystallography" by S. R. Hall, F. H.      #
# Allen and I. D. Brown [Acta Cryst. (1991), A47, 655-685].                  #
#                                                                            #
# The current version of the core CIF dictionary is obtainable from          #
# ftp://ftp.iucr.org/pub/cif_core.dic. The current version number is 2.4.    #
#                                                                            #
# Software is freely available for graphical display of the structure(s) in  #
# this CIF.  For information consult the CIF home page http://www.iucr.org/  #
# cif/home.html                                                              #
#                                                                            #
# This file may be used for bona fide research purposes within the           #
# scientific community so long as proper attribution is given to the journal # 
# article from which it was obtained.                                        #
#                                                                            #
##############################################################################
                                             
data_I
_audit_creation_method     SHELXL97
_journal_date_recd_electronic     2009-09-01
_journal_date_accepted     2009-09-07
_journal_name_full     'Acta Crystallographica, Section E'
_journal_year     2009
_journal_volume     65
_journal_issue     10
_journal_page_first     i70
_journal_page_last     i70
_journal_paper_category     QI
_journal_coeditor_code     BT5050
_publ_contact_author_name     'Jing Zhu'
_publ_contact_author_address
;
Department of Material Science and Engineering
Yunnan University
Kunming
Yunnan 650091
People's Republic of China
;
_publ_contact_author_email     jzhu@ynu.edu.cn
_publ_contact_author_fax     '+86-871-5031124'
_publ_contact_author_phone     '+86-871-5031124'
_publ_section_title
;
Caesium europium(III) polyphosphate, CsEu(PO~3~)~4~
;
loop_
    _publ_author_name
    _publ_author_address
    'Jing Zhu'
;
Department of Materials Science and Engineering
Yunnan University
Kunming
Yunnan 650091
People's Republic of China
;
    'Wen-Dan Cheng'
;
State Key Laboratory of Structural Chemistry
Fujian Institute of Research on the Structure of Matter
Chinese Academy of Sciences
Fuzhou
Fujian 350002
People's Republic of China
;
    'Hao Zhang'
;
State Key Laboratory of Structural Chemistry
Fujian Institute of Research on the Structure of Matter
Chinese Academy of Sciences
Fuzhou
Fujian 350002
People's Republic of China
;
_chemical_name_systematic
;
Caesium europium(III) polyphosphate
;
_chemical_name_common     ?
_chemical_formula_moiety     'Cs O12 P4, Eu'
_chemical_formula_sum     'Cs Eu O12 P4'
_chemical_formula_iupac     'Cs Eu (P O3)4'
_chemical_formula_weight     600.75
_chemical_melting_point     ?
_symmetry_cell_setting     monoclinic
_symmetry_space_group_name_H-M     P2(1)/n
_symmetry_space_group_name_Hall     '-P 2yn'
loop_
    _symmetry_equiv_pos_as_xyz
    'x, y, z'
    '-x+1/2, y+1/2, -z+1/2'
    '-x, -y, -z'
    'x-1/2, -y-1/2, z-1/2'
_cell_length_a     10.3571(9)
_cell_length_b     8.9615(5)
_cell_length_c     11.1957(8)
_cell_angle_alpha     90.00
_cell_angle_beta     106.354(3)
_cell_angle_gamma     90.00
_cell_volume     997.09(13)
_cell_formula_units_Z     4
_cell_measurement_reflns_used     2827
_cell_measurement_theta_min     2.2729
_cell_measurement_theta_max     27.4835
_cell_measurement_temperature     293(2)
_exptl_crystal_description     prism
_exptl_crystal_colour     colorless
_exptl_crystal_size_max     0.2500
_exptl_crystal_size_mid     0.2000
_exptl_crystal_size_min     0.1500
_exptl_crystal_density_diffrn     4.002
_exptl_crystal_density_meas     ?
_exptl_crystal_density_method     'not measured'
_exptl_crystal_F_000     1096
_exptl_absorpt_coefficient_mu     10.595
_exptl_absorpt_correction_type     psi-scan
_exptl_absorpt_process_details     '(XSCANS; Bruker, 1996)'
_exptl_absorpt_correction_T_min     0.5450
_exptl_absorpt_correction_T_max     1.0000
_exptl_special_details
;
;
_diffrn_ambient_temperature     293(2)
_diffrn_radiation_type     MoK\a
_diffrn_radiation_wavelength     0.71073
_diffrn_radiation_source     'fine-focus sealed tube'
_diffrn_radiation_monochromator     graphite
_diffrn_measurement_device_type     'Bruker P4'
_diffrn_measurement_method     \w
_diffrn_detector_area_resol_mean     14.6306
_diffrn_reflns_number     7446
_diffrn_reflns_av_R_equivalents     0.0254
_diffrn_reflns_av_sigmaI/netI     0.0241
_diffrn_reflns_theta_min     2.37
_diffrn_reflns_theta_max     27.48
_diffrn_reflns_theta_full     27.48
_diffrn_measured_fraction_theta_max     0.993
_diffrn_measured_fraction_theta_full     0.993
_diffrn_reflns_limit_h_min     -10
_diffrn_reflns_limit_h_max     13
_diffrn_reflns_limit_k_min     -10
_diffrn_reflns_limit_k_max     11
_diffrn_reflns_limit_l_min     -14
_diffrn_reflns_limit_l_max     14
_diffrn_standards_number     3
_diffrn_standards_interval_count     97
_diffrn_standards_interval_time     120
_diffrn_standards_decay_%     0
_refine_special_details
;
Refinement of <i>F</i>^2^ against ALL reflections. The weighted <i>R</i>-factor
<i>wR</i> and goodness of fit <i>S</i> are based on <i>F</i>^2^, conventional
<i>R</i>-factors <i>R</i> are based on <i>F</i>, with <i>F</i> set to zero for
negative <i>F</i>^2^. The threshold expression of <i>F</i>^2^ >
\s(<i>F</i>^2^) is used only for calculating <i>R</i>-factors(gt) <i>etc</i>.
and is not relevant to the choice of reflections for refinement.
<i>R</i>-factors based on <i>F</i>^2^ are statistically about twice as large
as those based on <i>F</i>, and <i>R</i>- factors based on ALL data will be
even larger.
;
_reflns_number_total     2284
_reflns_number_gt     2185
_reflns_threshold_expression     I>2\s(I)
_refine_ls_structure_factor_coef     Fsqd
_refine_ls_matrix_type     full
_refine_ls_R_factor_all     0.0208
_refine_ls_R_factor_gt     0.0194
_refine_ls_wR_factor_gt     0.0467
_refine_ls_wR_factor_ref     0.0477
_refine_ls_goodness_of_fit_ref     1.004
_refine_ls_restrained_S_all     1.004
_refine_ls_number_reflns     2284
_refine_ls_number_parameters     164
_refine_ls_number_restraints     0
_refine_ls_hydrogen_treatment     .
_refine_ls_weighting_scheme     calc
_refine_ls_weighting_details
       'calc w = 1/[\s^2^(Fo^2^)+(0.0273P)^2^+2.1760P] where P=(Fo^2^+2Fc^2^)/3'
_atom_sites_solution_hydrogens     .
_atom_sites_solution_primary     direct
_atom_sites_solution_secondary     difmap
_refine_ls_shift/su_max     0.001
_refine_ls_shift/su_mean     0.000
_refine_diff_density_max     1.162
_refine_diff_density_min     -1.166
_refine_ls_extinction_method     'SHELXL97 (Sheldrick, 2008)'
_refine_ls_extinction_coef     0.0154(3)
_refine_ls_extinction_expression
                                  'Fc^*^=kFc[1+0.001xFc^2^\l^3^/sin(2\q)]^-1/4^'
loop_
    _atom_type_symbol
    _atom_type_description
    _atom_type_scat_dispersion_real
    _atom_type_scat_dispersion_imag
    _atom_type_scat_source
    'O' 'O' 0.0106 0.0060
                         'International Tables Vol C Tables 4.2.6.8 and 6.1.1.4'
    'P' 'P' 0.1023 0.0942
                         'International Tables Vol C Tables 4.2.6.8 and 6.1.1.4'
    'Cs' 'Cs' -0.3680 2.1192
                         'International Tables Vol C Tables 4.2.6.8 and 6.1.1.4'
    'Eu' 'Eu' -0.1578 3.6682
                         'International Tables Vol C Tables 4.2.6.8 and 6.1.1.4'
_computing_data_collection     'XSCANS (Bruker, 1996)'
_computing_cell_refinement     'XSCANS (Bruker, 1996)'
_computing_data_reduction     'SHELXTL (Sheldrick, 2008)'
_computing_structure_solution     'SHELXS97 (Sheldrick, 2008)'
_computing_structure_refinement     'SHELXL97 (Sheldrick, 2008)'
_computing_molecular_graphics     'SHELXTL (Sheldrick, 2008)'
_computing_publication_material     'SHELXTL (Sheldrick, 2008)'
loop_
    _atom_site_type_symbol
    _atom_site_label
    _atom_site_fract_x
    _atom_site_fract_y
    _atom_site_fract_z
    _atom_site_U_iso_or_equiv
    _atom_site_adp_type
    _atom_site_calc_flag
    _atom_site_refinement_flags
    _atom_site_occupancy
    _atom_site_disorder_assembly
    _atom_site_disorder_group
    Eu Eu 0.498050(16) 0.226449(17) 0.180852(15) 0.00580(8) Uani d . 1 . .
    Cs Cs 0.67980(2) -0.06549(3) 0.45979(2) 0.01775(9) Uani d . 1 . .
    P P1 0.45959(9) -0.17482(9) 0.13333(8) 0.00609(17) Uani d . 1 . .
    P P2 0.75501(8) 0.02838(9) 0.78552(8) 0.00606(17) Uani d . 1 . .
    P P3 0.67259(9) 0.39350(9) 0.47427(8) 0.00652(17) Uani d . 1 . .
    P P4 0.64481(9) -0.40738(9) 0.25829(8) 0.00669(17) Uani d . 1 . .
    O O1 0.8311(3) 0.0968(3) 0.7052(2) 0.0103(5) Uani d . 1 . .
    O O2 0.8623(2) -0.0428(3) 0.9043(2) 0.0084(5) Uani d . 1 . .
    O O3 0.6485(3) -0.0823(3) 0.7252(2) 0.0097(5) Uani d . 1 . .
    O O4 0.5366(2) -0.0336(3) 0.1654(2) 0.0112(5) Uani d . 1 . .
    O O5 0.3125(3) 0.1627(3) 0.0137(2) 0.0122(5) Uani d . 1 . .
    O O6 0.5645(3) 0.2902(3) 0.4047(2) 0.0110(5) Uani d . 1 . .
    O O7 0.5603(3) 0.2458(3) -0.0102(2) 0.0110(5) Uani d . 1 . .
    O O8 0.5213(2) -0.2937(3) 0.2424(2) 0.0097(5) Uani d . 1 . .
    O O9 0.6665(3) -0.4514(3) 0.4006(2) 0.0116(5) Uani d . 1 . .
    O O10 0.7367(2) 0.1781(3) 0.2529(2) 0.0120(5) Uani d . 1 . .
    O O11 0.6003(3) 0.4610(3) 0.1767(2) 0.0115(5) Uani d . 1 . .
    O O12 0.6881(2) 0.1588(3) 0.8470(2) 0.0085(5) Uani d . 1 . .
loop_
    _atom_site_aniso_label
    _atom_site_aniso_U_11
    _atom_site_aniso_U_22
    _atom_site_aniso_U_33
    _atom_site_aniso_U_12
    _atom_site_aniso_U_13
    _atom_site_aniso_U_23
    Eu 0.00621(11) 0.00206(10) 0.00886(11) -0.00049(5) 0.00168(7) -0.00068(5)
    Cs 0.02071(15) 0.01835(13) 0.01329(14) 0.00425(9) 0.00334(10) -0.00079(8)
    P1 0.0062(4) 0.0021(4) 0.0096(4) 0.0002(3) 0.0017(3) -0.0003(3)
    P2 0.0059(4) 0.0031(4) 0.0094(4) -0.0003(3) 0.0026(3) 0.0003(3)
    P3 0.0070(4) 0.0036(4) 0.0082(4) 0.0000(3) 0.0009(3) 0.0006(3)
    P4 0.0074(4) 0.0025(4) 0.0094(4) 0.0003(3) 0.0011(3) 0.0006(3)
    O1 0.0109(12) 0.0084(11) 0.0128(12) -0.0017(9) 0.0056(10) 0.0008(9)
    O2 0.0074(11) 0.0076(11) 0.0101(12) 0.0008(9) 0.0025(10) 0.0017(9)
    O3 0.0114(12) 0.0069(11) 0.0104(12) -0.0026(9) 0.0020(10) -0.0032(9)
    O4 0.0085(12) 0.0052(11) 0.0203(14) -0.0010(9) 0.0048(10) -0.0013(10)
    O5 0.0105(13) 0.0127(12) 0.0133(13) -0.0055(10) 0.0032(10) -0.0025(10)
    O6 0.0111(13) 0.0081(12) 0.0127(13) -0.0027(9) 0.0016(10) -0.0037(9)
    O7 0.0109(13) 0.0108(11) 0.0116(13) -0.0016(9) 0.0035(10) -0.0014(9)
    O8 0.0092(12) 0.0066(11) 0.0130(13) 0.0032(9) 0.0028(10) 0.0032(9)
    O9 0.0189(13) 0.0047(11) 0.0104(12) -0.0017(10) 0.0027(10) -0.0002(9)
    O10 0.0085(12) 0.0084(12) 0.0177(13) 0.0018(9) 0.0015(10) -0.0041(10)
    O11 0.0165(13) 0.0037(11) 0.0152(13) -0.0027(9) 0.0063(10) -0.0019(9)
    O12 0.0053(11) 0.0028(10) 0.0171(13) -0.0006(8) 0.0024(10) -0.0022(9)
_geom_special_details
;
All e.s.d.'s (except the e.s.d. in the dihedral angle between two l.s. planes)
are estimated using the full covariance matrix. The cell e.s.d.'s are taken
into account individually in the estimation of e.s.d.'s in distances, angles
and torsion angles; correlations between e.s.d.'s in cell parameters are only
used when they are defined by crystal symmetry. An approximate (isotropic)
treatment of cell e.s.d.'s is used for estimating e.s.d.'s involving l.s.
planes.
;
loop_
    _geom_bond_atom_site_label_1
    _geom_bond_atom_site_label_2
    _geom_bond_site_symmetry_2
    _geom_bond_distance
    _geom_bond_publ_flag
    Eu O5 . 2.344(3) ?
    Eu O11 . 2.360(2) ?
    Eu O4 . 2.379(2) ?
    Eu O7 . 2.408(3) ?
    Eu O10 . 2.413(2) ?
    Eu O1 4_565 2.416(2) ?
    Eu O3 3_656 2.445(2) ?
    Eu O6 . 2.471(3) ?
    Eu P2 3_656 3.5752(9) ?
    Eu P3 . 3.5994(9) ?
    Eu Cs . 4.1024(3) ?
    Eu Cs 2_655 4.4773(4) ?
    Cs O3 . 3.083(2) ?
    Cs O11 2_645 3.089(2) ?
    Cs O7 2_645 3.093(3) ?
    Cs O1 . 3.114(3) ?
    Cs O4 . 3.224(3) ?
    Cs O8 . 3.249(3) ?
    Cs O12 2_646 3.315(2) ?
    Cs O10 . 3.354(3) ?
    Cs O6 . 3.399(3) ?
    Cs O9 . 3.517(2) ?
    Cs O10 2_645 3.586(3) ?
    Cs P2 . 3.6075(9) ?
    P1 O7 3_655 1.479(3) ?
    P1 O4 . 1.485(2) ?
    P1 O8 . 1.611(3) ?
    P1 O12 3_656 1.612(2) ?
    P1 Cs 4 3.7970(9) ?
    P2 O1 . 1.485(2) ?
    P2 O3 . 1.495(3) ?
    P2 O2 . 1.605(3) ?
    P2 O12 . 1.609(2) ?
    P2 Eu 3_656 3.5752(9) ?
    P3 O5 4_666 1.479(3) ?
    P3 O6 . 1.492(3) ?
    P3 O2 2_656 1.607(2) ?
    P3 O9 1_565 1.609(3) ?
    P4 O10 2_645 1.481(3) ?
    P4 O11 1_545 1.484(3) ?
    P4 O9 . 1.594(3) ?
    P4 O8 . 1.605(3) ?
    P4 Cs 2_645 3.7102(9) ?
    O1 Eu 4_666 2.416(2) ?
    O2 P3 2_646 1.607(2) ?
    O3 Eu 3_656 2.445(2) ?
    O3 Cs 3_656 3.693(3) ?
    O5 P3 4_565 1.479(3) ?
    O7 P1 3_655 1.479(3) ?
    O7 Cs 2_655 3.093(3) ?
    O9 P3 1_545 1.609(3) ?
    O10 P4 2_655 1.481(3) ?
    O10 Cs 2_655 3.586(3) ?
    O11 P4 1_565 1.484(3) ?
    O11 Cs 2_655 3.089(2) ?
    O12 P1 3_656 1.612(2) ?
    O12 Cs 2_656 3.315(2) ?
loop_
    _geom_angle_atom_site_label_1
    _geom_angle_atom_site_label_2
    _geom_angle_atom_site_label_3
    _geom_angle_site_symmetry_1
    _geom_angle_site_symmetry_3
    _geom_angle
    _geom_angle_publ_flag
    O5 Eu O11 . . 118.20(9) ?
    O5 Eu O4 . . 79.62(9) ?
    O11 Eu O4 . . 141.79(8) ?
    O5 Eu O7 . . 70.90(9) ?
    O11 Eu O7 . . 71.60(8) ?
    O4 Eu O7 . . 85.04(9) ?
    O5 Eu O10 . . 139.03(9) ?
    O11 Eu O10 . . 75.15(9) ?
    O4 Eu O10 . . 70.81(8) ?
    O7 Eu O10 . . 78.72(9) ?
    O5 Eu O1 . 4_565 78.33(9) ?
    O11 Eu O1 . 4_565 75.98(8) ?
    O4 Eu O1 . 4_565 142.22(8) ?
    O7 Eu O1 . 4_565 115.59(9) ?
    O10 Eu O1 . 4_565 141.10(9) ?
    O5 Eu O3 . 3_656 75.28(8) ?
    O11 Eu O3 . 3_656 144.64(8) ?
    O4 Eu O3 . 3_656 69.56(8) ?
    O7 Eu O3 . 3_656 140.72(8) ?
    O10 Eu O3 . 3_656 117.57(9) ?
    O1 Eu O3 4_565 3_656 75.37(8) ?
    O5 Eu O6 . . 142.87(8) ?
    O11 Eu O6 . . 79.39(9) ?
    O4 Eu O6 . . 107.21(9) ?
    O7 Eu O6 . . 144.72(9) ?
    O10 Eu O6 . . 74.71(9) ?
    O1 Eu O6 4_565 . 74.81(9) ?
    O3 Eu O6 3_656 . 73.47(8) ?
    O5 Eu P2 . 3_656 57.86(6) ?
    O11 Eu P2 . 3_656 156.53(6) ?
    O4 Eu P2 . 3_656 61.64(6) ?
    O7 Eu P2 . 3_656 121.82(6) ?
    O10 Eu P2 . 3_656 124.21(6) ?
    O1 Eu P2 4_565 3_656 80.66(6) ?
    O3 Eu P2 3_656 3_656 19.06(6) ?
    O6 Eu P2 . 3_656 92.51(6) ?
    O5 Eu P3 . . 156.63(6) ?
    O11 Eu P3 . . 62.28(6) ?
    O4 Eu P3 . . 114.99(6) ?
    O7 Eu P3 . . 126.11(6) ?
    O10 Eu P3 . . 64.27(6) ?
    O1 Eu P3 4_565 . 79.40(6) ?
    O3 Eu P3 3_656 . 92.32(6) ?
    O6 Eu P3 . . 18.85(6) ?
    P2 Eu P3 3_656 . 111.36(2) ?
    O5 Eu Cs . . 123.34(6) ?
    O11 Eu Cs . . 118.09(6) ?
    O4 Eu Cs . . 51.71(6) ?
    O7 Eu Cs . . 122.82(6) ?
    O10 Eu Cs . . 54.82(6) ?
    O1 Eu Cs 4_565 . 121.45(6) ?
    O3 Eu Cs 3_656 . 62.80(6) ?
    O6 Eu Cs . . 55.84(6) ?
    P2 Eu Cs 3_656 . 72.864(15) ?
    P3 Eu Cs . . 64.255(15) ?
    O5 Eu Cs . 2_655 110.19(6) ?
    O11 Eu Cs . 2_655 40.47(6) ?
    O4 Eu Cs . 2_655 103.03(6) ?
    O7 Eu Cs . 2_655 40.98(6) ?
    O10 Eu Cs . 2_655 52.97(6) ?
    O1 Eu Cs 4_565 2_655 113.24(6) ?
    O3 Eu Cs 3_656 2_655 170.28(6) ?
    O6 Eu Cs . 2_655 103.77(6) ?
    P2 Eu Cs 3_656 2_655 160.739(15) ?
    P3 Eu Cs . 2_655 85.139(15) ?
    Cs Eu Cs . 2_655 107.796(7) ?
    O3 Cs O11 . 2_645 140.63(7) ?
    O3 Cs O7 . 2_645 96.87(7) ?
    O11 Cs O7 2_645 2_645 53.65(6) ?
    O3 Cs O1 . . 48.36(6) ?
    O11 Cs O1 2_645 . 98.19(7) ?
    O7 Cs O1 2_645 . 84.17(7) ?
    O3 Cs O4 . . 147.89(6) ?
    O11 Cs O4 2_645 . 71.25(6) ?
    O7 Cs O4 2_645 . 111.18(6) ?
    O1 Cs O4 . . 146.42(6) ?
    O3 Cs O8 . . 121.57(6) ?
    O11 Cs O8 2_645 . 88.01(6) ?
    O7 Cs O8 2_645 . 91.30(6) ?
    O1 Cs O8 . . 167.93(6) ?
    O4 Cs O8 . . 45.55(6) ?
    O3 Cs O12 . 2_646 58.05(6) ?
    O11 Cs O12 2_645 2_646 98.84(6) ?
    O7 Cs O12 2_645 2_646 45.19(6) ?
    O1 Cs O12 . 2_646 76.10(6) ?
    O4 Cs O12 . 2_646 136.03(6) ?
    O8 Cs O12 . 2_646 92.77(6) ?
    O3 Cs O10 . . 141.66(6) ?
    O11 Cs O10 2_645 . 46.43(6) ?
    O7 Cs O10 2_645 . 99.72(6) ?
    O1 Cs O10 . . 99.37(6) ?
    O4 Cs O10 . . 49.90(6) ?
    O8 Cs O10 . . 92.42(6) ?
    O12 Cs O10 2_646 . 144.62(6) ?
    O3 Cs O6 . . 95.38(6) ?
    O11 Cs O6 2_645 . 96.23(6) ?
    O7 Cs O6 2_645 . 142.10(6) ?
    O1 Cs O6 . . 77.64(6) ?
    O4 Cs O6 . . 72.20(6) ?
    O8 Cs O6 . . 112.13(6) ?
    O12 Cs O6 2_646 . 151.27(6) ?
    O10 Cs O6 . . 52.07(6) ?
    O3 Cs O9 . . 97.16(6) ?
    O11 Cs O9 2_645 . 88.72(6) ?
    O7 Cs O9 2_645 . 58.85(6) ?
    O1 Cs O9 . . 127.52(6) ?
    O4 Cs O9 . . 84.95(6) ?
    O8 Cs O9 . . 41.82(6) ?
    O12 Cs O9 2_646 . 51.48(6) ?
    O10 Cs O9 . . 121.00(6) ?
    O6 Cs O9 . . 153.49(6) ?
    O3 Cs O10 . 2_645 136.01(6) ?
    O11 Cs O10 2_645 2_645 51.06(6) ?
    O7 Cs O10 2_645 2_645 53.89(6) ?
    O1 Cs O10 . 2_645 136.86(6) ?
    O4 Cs O10 . 2_645 60.36(6) ?
    O8 Cs O10 . 2_645 42.64(6) ?
    O12 Cs O10 2_646 2_645 79.81(6) ?
    O10 Cs O10 . 2_645 80.580(8) ?
    O6 Cs O10 . 2_645 128.21(6) ?
    O9 Cs O10 . 2_645 41.28(6) ?
    O3 Cs P2 . . 24.24(5) ?
    O11 Cs P2 2_645 . 120.18(5) ?
    O7 Cs P2 2_645 . 90.79(5) ?
    O1 Cs P2 . . 24.12(4) ?
    O4 Cs P2 . . 156.80(5) ?
    O8 Cs P2 . . 145.49(5) ?
    O12 Cs P2 2_646 . 65.31(5) ?
    O10 Cs P2 . . 121.11(5) ?
    O6 Cs P2 . . 85.97(5) ?
    O9 Cs P2 . . 113.94(4) ?
    O10 Cs P2 2_645 . 142.83(4) ?
    O7 P1 O4 3_655 . 121.10(15) ?
    O7 P1 O8 3_655 . 110.06(14) ?
    O4 P1 O8 . . 108.01(15) ?
    O7 P1 O12 3_655 3_656 106.09(14) ?
    O4 P1 O12 . 3_656 110.89(13) ?
    O8 P1 O12 . 3_656 98.32(13) ?
    O7 P1 Cs 3_655 4 51.19(10) ?
    O4 P1 Cs . 4 157.90(11) ?
    O8 P1 Cs . 4 93.73(10) ?
    O12 P1 Cs 3_656 4 60.52(9) ?
    O7 P1 Cs 3_655 . 152.14(11) ?
    O4 P1 Cs . . 54.51(10) ?
    O8 P1 Cs . . 56.39(10) ?
    O12 P1 Cs 3_656 . 100.29(10) ?
    Cs P1 Cs 4 . 143.55(2) ?
    O1 P2 O3 . . 116.76(15) ?
    O1 P2 O2 . . 107.71(14) ?
    O3 P2 O2 . . 111.15(14) ?
    O1 P2 O12 . . 108.98(14) ?
    O3 P2 O12 . . 108.82(14) ?
    O2 P2 O12 . . 102.45(13) ?
    O1 P2 Eu . 3_656 149.02(11) ?
    O3 P2 Eu . 3_656 32.27(10) ?
    O2 P2 Eu . 3_656 90.91(9) ?
    O12 P2 Eu . 3_656 90.11(9) ?
    O1 P2 Cs . . 58.96(10) ?
    O3 P2 Cs . . 57.81(10) ?
    O2 P2 Cs . . 130.28(9) ?
    O12 P2 Cs . . 127.26(10) ?
    Eu P2 Cs 3_656 . 90.08(2) ?
    O5 P3 O6 4_666 . 118.20(15) ?
    O5 P3 O2 4_666 2_656 107.64(14) ?
    O6 P3 O2 . 2_656 110.36(14) ?
    O5 P3 O9 4_666 1_565 109.94(14) ?
    O6 P3 O9 . 1_565 110.66(15) ?
    O2 P3 O9 2_656 1_565 98.14(13) ?
    O5 P3 Eu 4_666 . 109.19(11) ?
    O6 P3 Eu . . 32.35(10) ?
    O2 P3 Eu 2_656 . 138.19(9) ?
    O9 P3 Eu 1_565 . 87.37(10) ?
    O5 P3 Cs 4_666 . 69.17(11) ?
    O6 P3 Cs . . 51.61(10) ?
    O2 P3 Cs 2_656 . 113.51(9) ?
    O9 P3 Cs 1_565 . 147.29(10) ?
    Eu P3 Cs . . 63.810(14) ?
    O10 P4 O11 2_645 1_545 118.71(15) ?
    O10 P4 O9 2_645 . 108.98(15) ?
    O11 P4 O9 1_545 . 110.52(14) ?
    O10 P4 O8 2_645 . 108.41(14) ?
    O11 P4 O8 1_545 . 109.63(15) ?
    O9 P4 O8 . . 98.71(14) ?
    O10 P4 Cs 2_645 2_645 64.61(11) ?
    O11 P4 Cs 1_545 2_645 54.28(10) ?
    O9 P4 Cs . 2_645 127.28(10) ?
    O8 P4 Cs . 2_645 133.76(10) ?
    O10 P4 Cs 2_645 . 71.77(11) ?
    O11 P4 Cs 1_545 . 167.85(11) ?
    O9 P4 Cs . . 68.87(9) ?
    O8 P4 Cs . . 59.27(10) ?
    Cs P4 Cs 2_645 . 136.34(2) ?
    P2 O1 Eu . 4_666 149.05(16) ?
    P2 O1 Cs . . 96.92(12) ?
    Eu O1 Cs 4_666 . 113.90(9) ?
    P2 O2 P3 . 2_646 125.03(15) ?
    P2 O3 Eu . 3_656 128.67(14) ?
    P2 O3 Cs . . 97.95(11) ?
    Eu O3 Cs 3_656 . 133.38(9) ?
    P2 O3 Cs . 3_656 117.46(12) ?
    Eu O3 Cs 3_656 3_656 81.12(7) ?
    Cs O3 Cs . 3_656 76.82(6) ?
    P1 O4 Eu . . 139.70(15) ?
    P1 O4 Cs . . 103.46(12) ?
    Eu O4 Cs . . 92.90(8) ?
    P3 O5 Eu 4_565 . 146.62(16) ?
    P3 O6 Eu . . 128.80(15) ?
    P3 O6 Cs . . 108.25(13) ?
    Eu O6 Cs . . 87.17(7) ?
    P1 O7 Eu 3_655 . 142.64(15) ?
    P1 O7 Cs 3_655 2_655 106.94(12) ?
    Eu O7 Cs . 2_655 108.31(9) ?
    P4 O8 P1 . . 129.62(16) ?
    P4 O8 Cs . . 95.59(11) ?
    P1 O8 Cs . . 99.22(11) ?
    P4 O9 P3 . 1_545 134.46(17) ?
    P4 O9 Cs . . 86.11(10) ?
    P3 O9 Cs 1_545 . 139.40(13) ?
    P4 O10 Eu 2_655 . 149.26(16) ?
    P4 O10 Cs 2_655 . 91.87(12) ?
    Eu O10 Cs . . 89.14(7) ?
    P4 O10 Cs 2_655 2_655 85.12(11) ?
    Eu O10 Cs . 2_655 94.52(8) ?
    Cs O10 Cs . 2_655 176.32(8) ?
    P4 O11 Eu 1_565 . 139.40(15) ?
    P4 O11 Cs 1_565 2_655 102.77(12) ?
    Eu O11 Cs . 2_655 109.80(8) ?
    P2 O12 P1 . 3_656 131.54(16) ?
    P2 O12 Cs . 2_656 132.22(12) ?
    P1 O12 Cs 3_656 2_656 94.44(10) ?
