# Supplementary material for: Caesium europium(III) polyphosphate, CsEu(PO3)4
Source: Acta Crystallogr Sect E Struct Rep Online. 2009 Sep 12;65(Pt 10):i70. doi: 10.1107/S1600536809036058 (PMC2970330; doi:10.1107/S1600536809036058)
Supplement: Supplementary file 2 [file e-65-00i70-Isup2.hkl]

# 
# h,k,l, Fc-squared, Fo-squared, sigma(Fo-squared) and status flag 
# 
data_I
_shelx_title ' a in P2(1)/n' 
_shelx_refln_list_code          4 
_shelx_F_calc_maximum      448.67 
_exptl_crystal_F_000      1096.00 
_reflns_d_resolution_high  0.7702 
 
loop_ 
 _symmetry_equiv_pos_as_xyz 
 'x, y, z' 
 '-x+1/2, y+1/2, -z+1/2' 
 '-x, -y, -z' 
 'x-1/2, -y-1/2, z-1/2' 
 
_cell_length_a    10.3571 
_cell_length_b     8.9615 
_cell_length_c    11.1957 
_cell_angle_alpha  90.000 
_cell_angle_beta  106.354 
_cell_angle_gamma  90.000 
 
_shelx_F_squared_multiplier     1.000 
 
loop_ 
 _refln_index_h 
 _refln_index_k 
 _refln_index_l 
 _refln_F_squared_calc 
 _refln_F_squared_meas 
 _refln_F_squared_sigma 
 _refln_observed_status 
   2   0   0     2476.44     2506.38     35.65 o 
   4   0   0    25397.89    24029.03    648.92 o 
   6   0   0   119533.84   108205.99   4413.76 o 
   8   0   0     1180.23     1158.18     62.49 o 
  10   0   0     3227.98     3503.52    200.38 o 
  12   0   0    23643.52    25848.10    696.99 o 
   1   1   0     4093.66     4466.36     61.81 o 
   2   1   0     1056.44     1164.60     21.00 o 
   3   1   0       25.07       38.71      7.71 o 
   4   1   0    13401.15    13853.84    158.30 o 
   5   1   0    22987.46    22989.30    269.92 o 
   6   1   0      507.37      476.52     63.08 o 
   7   1   0      716.23      751.90     30.39 o 
   8   1   0     1373.19     1369.62    100.53 o 
   9   1   0      838.45      826.19     43.96 o 
  10   1   0        0.23       13.41     35.12 o 
  11   1   0     4529.18     4562.17    219.61 o 
  12   1   0     1133.21     1202.34    107.44 o 
   0   2   0     1212.72     1305.18     40.47 o 
   1   2   0     8201.92     8955.66    122.25 o 
   2   2   0   147464.70   127611.16   3179.65 o 
   3   2   0       17.19       15.82      3.15 o 
   4   2   0    68819.38    66228.36    958.22 o 
   5   2   0     9609.86     9900.82    136.25 o 
   6   2   0     5261.06     4966.64    126.33 o 
   7   2   0     7319.90     7378.91    118.26 o 
   8   2   0    20112.11    20749.32    340.73 o 
   9   2   0     7748.56     7724.66    208.65 o 
  10   2   0    14572.79    14878.02    310.83 o 
  11   2   0        6.51       13.22     17.49 o 
  12   2   0     2309.30     2452.91    153.06 o 
   1   3   0     9464.52     9944.27    124.33 o 
   2   3   0    33441.32    35456.18    662.74 o 
   3   3   0     7259.41     6594.17    110.11 o 
   4   3   0    17263.75    17903.92    259.30 o 
   5   3   0     3103.93     3264.12     67.23 o 
   6   3   0     1819.83     1837.04     67.43 o 
   7   3   0     1934.02     1977.13     69.33 o 
   8   3   0     2512.07     2592.34     82.74 o 
   9   3   0     6410.08     6609.50    228.19 o 
  10   3   0     4587.64     4587.81    161.89 o 
  11   3   0       58.20       47.90     28.36 o 
  12   3   0      334.47      284.18     62.87 o 
   0   4   0    18442.24    20099.37    625.92 o 
   1   4   0    20650.45    21795.82    391.22 o 
   2   4   0    49025.30    51685.70    849.57 o 
   3   4   0      101.67      181.73     12.95 o 
   4   4   0    42538.22    42516.36    508.89 o 
   5   4   0     1695.23     1653.57     49.10 o 
   6   4   0      878.97      994.02     45.86 o 
   7   4   0    16636.63    16740.00    484.66 o 
   8   4   0    21680.42    22197.19    337.97 o 
   9   4   0     2243.56     2362.15     88.05 o 
  10   4   0     8999.61     9126.85    305.52 o 
  11   4   0      436.87      409.91     74.07 o 
  12   4   0     5005.85     5231.01    235.42 o 
   1   5   0    17256.50    17599.57    215.35 o 
   2   5   0    12035.17    12955.23    155.24 o 
   3   5   0    12258.63    12869.97    154.53 o 
   4   5   0    14184.36    15205.93    200.95 o 
   5   5   0    10742.36    11235.16    185.38 o 
   6   5   0     8266.50     8336.75    142.72 o 
   7   5   0    12514.19    12470.35    230.78 o 
   8   5   0     5018.84     5274.84    138.39 o 
   9   5   0     4058.50     4153.41    125.28 o 
  10   5   0      670.82      673.72     52.71 o 
  11   5   0     1544.89     1540.09    196.05 o 
   0   6   0    41915.61    45042.39    829.78 o 
   1   6   0     1749.81     1817.21     55.10 o 
   2   6   0     1538.09     1591.56     54.02 o 
   3   6   0     2047.95     2137.49     53.41 o 
   4   6   0      159.65      188.68     16.82 o 
   5   6   0     2682.33     2810.62     77.76 o 
   6   6   0    40759.55    42516.80   1241.34 o 
   7   6   0     2549.09     2555.73     96.08 o 
   8   6   0      669.76      667.66     54.84 o 
   9   6   0     1411.47     1402.57     89.29 o 
  10   6   0     4042.22     3852.61    132.87 o 
  11   6   0      831.00      776.70     78.84 o 
   1   7   0    17590.70    19083.82    300.07 o 
   2   7   0      113.48      129.37     17.50 o 
   3   7   0     2744.19     2929.49     70.23 o 
   4   7   0     2588.37     2690.78     75.77 o 
   5   7   0    28834.53    30546.72    625.87 o 
   6   7   0     1104.85     1074.21     65.83 o 
   7   7   0     8947.38     8983.11    194.53 o 
   8   7   0      408.52      387.05     49.51 o 
   9   7   0     4420.05     4306.48    173.19 o 
  10   7   0     2504.41     2443.22    120.56 o 
   0   8   0     5853.53     6066.35    157.64 o 
   1   8   0     1598.99     1644.63     58.83 o 
   2   8   0     8185.50     8615.26    220.90 o 
   3   8   0     1609.12     1602.55     56.78 o 
   4   8   0     3121.18     3108.38     98.43 o 
   5   8   0     1656.76     1636.94     65.67 o 
   6   8   0      259.70      271.14     38.83 o 
   7   8   0      429.05      410.60     52.39 o 
   8   8   0     7484.98     7384.07    193.67 o 
   9   8   0       25.59       26.48     50.41 o 
   1   9   0     2579.79     2701.78     81.18 o 
   2   9   0     3886.33     4096.28    102.47 o 
   3   9   0    41300.98    43569.57    455.13 o 
   4   9   0     3035.66     3207.15    121.42 o 
   5   9   0      842.74      785.33     62.77 o 
   6   9   0     1089.81     1096.61     75.53 o 
   7   9   0    13225.68    13669.99    297.11 o 
   8   9   0      586.61      476.55     62.30 o 
   0  10   0      921.14      922.19     73.72 o 
   1  10   0     1687.11     1669.67     70.34 o 
   2  10   0       88.29       64.71     18.10 o 
   3  10   0     3504.76     3584.72    136.42 o 
   4  10   0      585.49      556.21     51.46 o 
   5  10   0     1242.06     1195.92    112.17 o 
   6  10   0       10.74       51.15     33.69 o 
   1  11   0    11332.77    11686.76    257.86 o 
   2  11   0     2721.12     2606.44    111.69 o 
   3  11   0     6108.69     6094.79    171.87 o 
   4  11   0     5389.63     5220.02    244.52 o 
 -13   0   1      357.38      451.14    118.30 o 
 -11   0   1     1391.25     1540.71    176.67 o 
  -9   0   1     9382.44     9511.84    253.19 o 
  -7   0   1     2492.67     2260.82    152.70 o 
  -5   0   1     4790.08     4285.98     81.46 o 
  -1   0   1     4735.33     5353.34    147.29 o 
   1   0   1      690.92      726.78     24.76 o 
   3   0   1    81304.24    65864.25   1509.73 o 
   5   0   1      361.43      351.93     42.39 o 
   7   0   1      372.24      474.21     74.11 o 
   9   0   1    24185.98    24049.02    571.71 o 
  11   0   1      668.06      651.07    112.10 o 
 -13   1   1    12015.80    13038.02    479.53 o 
 -12   1   1       10.24       13.70     39.05 o 
 -11   1   1    12853.71    13235.64    326.22 o 
 -10   1   1     2142.61     2318.09    128.41 o 
  -9   1   1    22123.03    22129.81    383.70 o 
  -8   1   1     2369.94     2382.58     54.37 o 
  -7   1   1     7089.75     6851.80    137.53 o 
  -6   1   1       26.13       49.63     12.46 o 
  -5   1   1    16958.75    16483.33    231.92 o 
  -4   1   1       77.50      125.46     16.59 o 
  -3   1   1    28198.34    28141.04    426.57 o 
  -2   1   1     1995.22     2128.79     46.36 o 
  -1   1   1    10470.85    11494.00    115.88 o 
   0   1   1      582.31      648.76     14.47 o 
   1   1   1    34546.11    32587.05    536.67 o 
   2   1   1    17089.99    16074.12    205.66 o 
   3   1   1    31400.02    28094.98    484.83 o 
   4   1   1     3527.36     3375.75     54.46 o 
   5   1   1    17806.34    17127.34    210.75 o 
   6   1   1     7137.96     7062.38    101.89 o 
   7   1   1    21926.86    21676.06    227.07 o 
   8   1   1     7692.44     7818.58    129.60 o 
   9   1   1    15649.27    15839.14    409.36 o 
  10   1   1      574.86      560.30     48.17 o 
  11   1   1    10915.66    11756.02    457.53 o 
  12   1   1      523.02      528.92     73.31 o 
 -12   2   1      105.51      101.20     34.41 o 
 -11   2   1     1850.54     2020.30    240.47 o 
 -10   2   1     6969.12     7195.99    262.27 o 
  -9   2   1      168.58      141.70     19.34 o 
  -8   2   1     1508.08     1487.89     48.98 o 
  -7   2   1      145.70      168.66     19.80 o 
  -6   2   1      114.19      121.58     15.94 o 
  -5   2   1    44698.19    45468.78    608.53 o 
  -4   2   1    16837.43    17231.98    253.91 o 
  -3   2   1    18847.93    19885.79    222.97 o 
  -2   2   1     9385.35    10049.43    137.68 o 
  -1   2   1    36424.01    39159.96    988.22 o 
   0   2   1      415.64      488.55     46.99 o 
   1   2   1    30975.11    31012.58    432.38 o 
   2   2   1    39103.30    36789.69    512.28 o 
   3   2   1       16.70       34.66      9.30 o 
   4   2   1     9062.73     8742.89    135.27 o 
   5   2   1    17150.19    17035.58    174.41 o 
   6   2   1    10485.16    10557.57    154.17 o 
   7   2   1    17901.98    17838.76    271.14 o 
   8   2   1    22655.91    22771.66    391.04 o 
   9   2   1      696.36      740.18     62.61 o 
  10   2   1     2505.41     2733.38    127.10 o 
  11   2   1    12760.44    13486.11    420.74 o 
  12   2   1     2935.31     2969.84    166.27 o 
 -12   3   1       49.26       16.29     16.89 o 
 -11   3   1     7744.90     7573.47    227.58 o 
 -10   3   1      361.34      308.23     44.55 o 
  -9   3   1     1676.18     1737.28    121.83 o 
  -8   3   1     8813.52     8657.65    190.88 o 
  -7   3   1    41680.90    42170.26    587.48 o 
  -6   3   1      295.46      260.56     19.21 o 
  -5   3   1     9901.82     9356.92    189.99 o 
  -4   3   1      200.24      193.64     12.20 o 
  -3   3   1     5125.54     5393.13     91.62 o 
  -2   3   1     1417.45     1506.39     40.32 o 
  -1   3   1    92278.37    87842.05   1556.44 o 
   0   3   1    24210.10    26271.36    373.82 o 
   1   3   1     5518.48     5369.76     85.98 o 
   2   3   1     3547.06     3513.35     56.14 o 
   3   3   1    23851.48    24346.50    330.74 o 
   4   3   1     2273.35     2296.02     55.76 o 
   5   3   1    40539.05    39948.03   1208.71 o 
   6   3   1    15612.44    16029.77    228.10 o 
   7   3   1     4824.37     4952.16    124.51 o 
   8   3   1        2.02       13.45     16.94 o 
   9   3   1    14869.52    15326.04    241.84 o 
  10   3   1     2556.51     2472.54    129.09 o 
  11   3   1     5746.14     5635.86    191.31 o 
  12   3   1      788.22      565.30    104.94 o 
 -12   4   1    17924.82    18879.59    379.76 o 
 -11   4   1     4656.95     4704.22    209.49 o 
 -10   4   1      131.25      140.90     40.40 o 
  -9   4   1      422.79      348.56     37.45 o 
  -8   4   1    10541.78    10897.75    207.82 o 
  -7   4   1     8455.05     8895.72    345.01 o 
  -6   4   1     5775.99     5791.18     97.83 o 
  -5   4   1     3548.93     3452.14     75.80 o 
  -4   4   1      551.40      513.75     26.61 o 
  -3   4   1     8511.79     9244.27    152.32 o 
  -2   4   1    23967.32    25762.28    353.94 o 
  -1   4   1     4833.64     5339.55     98.35 o 
   0   4   1    16648.75    18280.49    294.58 o 
   1   4   1    11191.11    11522.67    155.25 o 
   2   4   1     2468.26     2449.42     50.65 o 
   3   4   1      232.90      257.08     11.27 o 
   4   4   1   102988.99   101598.01   5259.32 o 
   5   4   1     3881.57     4000.77     85.95 o 
   6   4   1      824.03      770.24     36.98 o 
   7   4   1      592.30      656.24     58.33 o 
   8   4   1     1978.80     1900.06     76.84 o 
   9   4   1     3334.21     3406.89    108.97 o 
  10   4   1    22355.90    23235.84    919.54 o 
  11   4   1     1154.60     1202.86    137.86 o 
 -11   5   1     7156.43     7308.12    301.22 o 
 -10   5   1     1220.29     1208.23    114.77 o 
  -9   5   1    25996.76    26501.83    448.90 o 
  -8   5   1        8.43       22.58     21.06 o 
  -7   5   1       61.91       95.85     28.84 o 
  -6   5   1       43.16       59.53     13.54 o 
  -5   5   1    22827.11    23607.71    334.83 o 
  -4   5   1      446.04      430.87     27.58 o 
  -3   5   1    36076.76    37907.25    434.57 o 
  -2   5   1     2281.80     2295.85     73.98 o 
  -1   5   1       91.38      116.57     31.29 o 
   0   5   1    18089.23    19738.90    245.46 o 
   1   5   1    59498.57    62615.68    866.55 o 
   2   5   1     1617.56     1792.12     44.43 o 
   3   5   1    10056.49    10198.43    145.55 o 
   4   5   1     7557.87     7822.28    102.50 o 
   5   5   1      181.13      237.41     22.25 o 
   6   5   1    11067.27    11251.67    272.16 o 
   7   5   1    19300.46    19121.89    308.49 o 
   8   5   1      228.39      215.12     34.48 o 
   9   5   1      708.43      786.12     61.21 o 
  10   5   1      147.85      156.61     36.30 o 
  11   5   1     1232.44     1105.87     90.52 o 
 -11   6   1     1127.81     1088.30    102.58 o 
 -10   6   1    13112.80    12892.84    251.73 o 
  -9   6   1    10062.63    10216.68    269.98 o 
  -8   6   1     6723.32     6839.24    168.32 o 
  -7   6   1     2744.91     2630.97     96.93 o 
  -6   6   1    11691.49    11939.99    207.03 o 
  -5   6   1     4357.58     4606.88     84.21 o 
  -4   6   1    15623.21    16214.76    286.62 o 
  -3   6   1    24678.91    26495.85    291.80 o 
  -2   6   1     8222.05     8718.91    149.15 o 
  -1   6   1      397.24      426.72     28.09 o 
   0   6   1     5002.79     5236.97    106.52 o 
   1   6   1     5053.06     5160.37    105.30 o 
   2   6   1    26618.55    28076.57    303.56 o 
   3   6   1    22112.85    23117.54    258.93 o 
   4   6   1     4109.48     4295.97    104.64 o 
   5   6   1     1451.31     1505.00     74.05 o 
   6   6   1    22199.02    23243.33    420.89 o 
   7   6   1       36.33      175.71     33.56 o 
   8   6   1     6532.97     6378.22    158.81 o 
   9   6   1     6720.24     6956.42    176.49 o 
  10   6   1     5387.14     5427.84    206.15 o 
 -10   7   1      280.52      228.60     45.34 o 
  -9   7   1       42.03       34.46     24.35 o 
  -8   7   1     6960.92     6987.54    210.22 o 
  -7   7   1    11226.28    11028.00    226.23 o 
  -6   7   1      214.26      241.72     38.87 o 
  -5   7   1     6705.29     6723.44    133.01 o 
  -4   7   1     1046.74     1117.21     42.75 o 
  -3   7   1     4491.43     4628.41     93.02 o 
  -2   7   1    13862.26    14829.21    245.30 o 
  -1   7   1    24633.64    26398.63    395.42 o 
   0   7   1     2012.98     2085.47     61.09 o 
   1   7   1     1949.62     2066.18     61.51 o 
   2   7   1    18100.78    19454.89    270.90 o 
   3   7   1     9813.85    10414.73    164.60 o 
   4   7   1     8262.03     8601.24    154.50 o 
   5   7   1    12044.88    12450.35    241.73 o 
   6   7   1     1658.11     1587.10     79.26 o 
   7   7   1       81.19       80.21     27.89 o 
   8   7   1    13007.06    12958.67    257.10 o 
   9   7   1      746.14      796.72     62.07 o 
  10   7   1     2449.26     2326.43    117.83 o 
  -9   8   1       59.68       67.79     27.93 o 
  -8   8   1    13416.57    13538.74    269.23 o 
  -7   8   1      130.69       95.93     32.94 o 
  -6   8   1     8381.68     8353.14    193.11 o 
  -5   8   1     4585.70     4853.59    115.62 o 
  -4   8   1    26509.01    27865.93    474.03 o 
  -3   8   1     1387.86     1324.54     52.16 o 
  -2   8   1     6448.80     6796.19    130.44 o 
  -1   8   1      530.44      515.71     34.15 o 
   0   8   1    37480.75    39700.99    442.30 o 
   1   8   1     6713.62     6897.38    132.31 o 
   2   8   1    23207.02    24343.48    343.69 o 
   3   8   1     5560.47     5659.77    160.44 o 
   4   8   1     8520.17     8778.71    159.87 o 
   5   8   1     3485.95     3545.19     99.28 o 
   6   8   1     9604.71     9787.63    264.79 o 
   7   8   1      249.69      323.99     80.36 o 
   8   8   1    17147.97    17313.02    333.95 o 
   9   8   1      396.89      373.40     46.18 o 
  -8   9   1      186.95      139.17     39.39 o 
  -7   9   1     4671.42     4496.92    159.16 o 
  -6   9   1     8802.45     9210.93    223.56 o 
  -5   9   1        3.67       71.70     22.61 o 
  -4   9   1     2168.18     2216.01     89.87 o 
  -3   9   1      370.44      370.88     41.50 o 
  -2   9   1      167.38      155.28     21.49 o 
  -1   9   1     4694.12     4912.29    113.29 o 
   0   9   1    12625.93    13395.26    226.81 o 
   1   9   1      462.48      422.97     33.89 o 
   2   9   1      241.18      291.34     62.50 o 
   3   9   1      440.00      423.79     43.82 o 
   4   9   1      186.14      178.74     32.31 o 
   5   9   1     2689.75     2727.78    115.76 o 
   6   9   1     7526.67     7726.63    200.31 o 
   7   9   1        4.61       58.92     28.88 o 
  -6  10   1    27010.15    27383.97    402.52 o 
  -5  10   1      151.26       79.46     40.72 o 
  -4  10   1     5282.25     5193.94    196.40 o 
  -3  10   1      507.68      539.82     49.90 o 
  -2  10   1    33534.03    35808.79    423.03 o 
  -1  10   1        1.80       27.63     15.92 o 
   0  10   1     8703.19     8805.60    168.29 o 
   1  10   1      472.31      424.17     54.65 o 
   2  10   1     9844.55     9794.79    215.29 o 
   3  10   1      883.12      880.30     64.55 o 
   4  10   1    14990.23    15521.94    276.65 o 
   5  10   1      144.18      135.07     77.02 o 
   6  10   1     8996.48     8898.15    345.68 o 
  -4  11   1     1107.37     1044.94     75.92 o 
  -3  11   1      140.73      123.21     41.96 o 
  -2  11   1     5105.75     5282.05    158.69 o 
  -1  11   1     7123.88     7295.46    195.88 o 
   0  11   1      905.27      800.55     62.16 o 
   1  11   1     2712.66     2542.37    122.90 o 
   2  11   1      659.58      651.46     57.60 o 
   3  11   1      403.95      409.97     51.78 o 
 -12   0   2     7674.83     7897.00    377.30 o 
 -10   0   2     1809.99     1760.85    169.86 o 
  -8   0   2   114667.21   104665.35   3808.84 o 
  -6   0   2     8733.89     8986.35    206.95 o 
  -4   0   2    10637.21    10273.41    260.06 o 
  -2   0   2   119471.20   115392.41   2835.48 o 
   0   0   2     9167.36     9943.46    165.22 o 
   2   0   2     7338.14     7689.24    223.97 o 
   4   0   2    68825.70    66718.86   2103.71 o 
   6   0   2    10687.38    10753.00    279.68 o 
   8   0   2    34141.29    34027.91   1013.93 o 
  10   0   2     3770.20     4139.10    247.32 o 
  12   0   2        5.89       52.88     80.70 o 
 -13   1   2     1341.26     1403.72    211.25 o 
 -12   1   2    15021.40    15609.44    955.75 o 
 -11   1   2      486.60      505.21     47.66 o 
 -10   1   2     8326.68     8408.68    183.17 o 
  -9   1   2      902.80      909.12     45.36 o 
  -8   1   2     6660.09     6817.29    165.19 o 
  -7   1   2      992.39     1018.83     53.66 o 
  -6   1   2    32030.87    31708.16    516.57 o 
  -5   1   2     4408.66     4353.69     70.94 o 
  -4   1   2      797.67      643.79     22.15 o 
  -3   1   2    19320.44    19301.44    290.81 o 
  -2   1   2     4992.49     4979.83     70.80 o 
  -1   1   2     2215.52     2358.40     49.98 o 
   0   1   2    15425.34    15463.97    228.34 o 
   1   1   2    18046.44    17700.76    244.95 o 
   2   1   2    14229.35    13853.57    212.74 o 
   3   1   2    27891.59    25537.79    373.54 o 
   4   1   2    30362.49    29561.96    499.74 o 
   5   1   2     2196.23     2024.27     48.33 o 
   6   1   2    16389.61    16295.22    206.60 o 
   7   1   2        2.50       17.93      9.16 o 
   8   1   2    22906.60    23036.18    390.83 o 
   9   1   2     2632.09     2642.88     91.76 o 
  10   1   2    17352.69    17902.71    845.49 o 
  11   1   2      864.35      762.92     81.77 o 
  12   1   2     5479.00     5417.32    426.26 o 
 -13   2   2     5821.30     6005.95    282.26 o 
 -12   2   2     3786.64     3725.12    133.05 o 
 -11   2   2      876.94      861.52     67.34 o 
 -10   2   2    30946.21    31800.25    818.13 o 
  -9   2   2        1.24       54.90     21.82 o 
  -8   2   2     1104.45     1124.52     43.19 o 
  -7   2   2    17342.27    17355.79    418.15 o 
  -6   2   2    50357.59    49709.12    530.00 o 
  -5   2   2      604.06      680.34     17.69 o 
  -4   2   2    53283.39    53423.83    605.24 o 
  -3   2   2     2694.53     2662.58     47.93 o 
  -2   2   2    10305.85    10625.28    134.84 o 
  -1   2   2    61314.95    63839.65    997.47 o 
   0   2   2    27583.10    28702.73    402.87 o 
   1   2   2    49570.75    47443.81    671.21 o 
   2   2   2     3683.34     3263.28     63.44 o 
   3   2   2     3688.30     4077.12     89.71 o 
   4   2   2       20.79       48.13      7.51 o 
   5   2   2    19893.31    18615.78    254.48 o 
   6   2   2    30068.65    28880.37    444.78 o 
   7   2   2     5687.10     5850.77    133.02 o 
   8   2   2      256.28      267.49     36.67 o 
   9   2   2     1522.33     1384.09     80.93 o 
  10   2   2     3906.29     4031.80    176.67 o 
  11   2   2     8951.00     9891.25    294.75 o 
  12   2   2     5393.86     5668.57    267.32 o 
 -12   3   2       60.06       86.20     36.64 o 
 -11   3   2     5472.30     5159.15    301.72 o 
 -10   3   2    14314.56    14468.03    315.84 o 
  -9   3   2     2532.62     2606.06     85.90 o 
  -8   3   2    22956.10    23325.03    373.53 o 
  -7   3   2     4170.13     4260.68     89.37 o 
  -6   3   2      709.56      676.83     31.26 o 
  -5   3   2    11914.31    11648.14    135.32 o 
  -4   3   2    37467.34    37466.68    702.43 o 
  -3   3   2      483.04      405.85     18.74 o 
  -2   3   2    19777.38    20732.73    271.75 o 
  -1   3   2     1469.26     1420.12     53.70 o 
   0   3   2      558.16      458.82     26.09 o 
   1   3   2     6801.62     6452.76    100.47 o 
   2   3   2    39349.84    39333.54    504.49 o 
   3   3   2      364.79      360.38     28.46 o 
   4   3   2    21519.50    22050.36    352.99 o 
   5   3   2     1194.82     1148.66     48.84 o 
   6   3   2    19036.15    19232.49    244.28 o 
   7   3   2     1140.88     1182.94     57.81 o 
   8   3   2    15159.57    15551.07    385.47 o 
   9   3   2       28.32       32.03     17.89 o 
  10   3   2     1052.77     1108.62     88.21 o 
  11   3   2      317.76      233.24     48.48 o 
 -12   4   2     6650.09     6851.99    225.50 o 
 -11   4   2     3349.43     3114.49    148.80 o 
 -10   4   2     6305.91     6192.91    196.47 o 
  -9   4   2    12414.20    12432.74    285.08 o 
  -8   4   2     3569.88     3595.21    102.09 o 
  -7   4   2       55.04       65.56     12.70 o 
  -6   4   2     6105.22     5838.63    163.58 o 
  -5   4   2     8209.05     8361.97    142.60 o 
  -4   4   2    25252.38    26216.53    306.33 o 
  -3   4   2    22242.98    23426.62    330.34 o 
  -2   4   2      906.30      904.32     50.61 o 
  -1   4   2     2532.22     2251.59     57.84 o 
   0   4   2    14012.48    14471.70    289.23 o 
   1   4   2    37873.06    38369.33    709.83 o 
   2   4   2    11011.56    11464.30    173.28 o 
   3   4   2     3734.05     3691.07     61.80 o 
   4   4   2    10964.14    10909.33    176.67 o 
   5   4   2     7746.11     7956.12    165.71 o 
   6   4   2     7165.82     7431.90    129.87 o 
   7   4   2    21973.80    22290.59    624.96 o 
   8   4   2     5467.01     5414.48    135.32 o 
   9   4   2     3308.17     3515.46    110.48 o 
  10   4   2     3463.48     3413.02    147.63 o 
  11   4   2       39.05       41.57     40.83 o 
 -12   5   2     9142.50     9299.14    356.72 o 
 -11   5   2     2126.21     1939.18    119.91 o 
 -10   5   2       83.97      131.32     58.27 o 
  -9   5   2     4125.87     4158.08    126.23 o 
  -8   5   2      953.57     1030.38     63.34 o 
  -7   5   2     5867.73     5870.30    133.52 o 
  -6   5   2    25231.10    26002.76    389.19 o 
  -5   5   2     8452.71     8590.44    141.14 o 
  -4   5   2     1355.02     1355.57     48.82 o 
  -3   5   2      558.44      585.95     32.67 o 
  -2   5   2    10778.47    10743.36    190.60 o 
  -1   5   2    12681.34    13089.54    206.34 o 
   0   5   2    43485.46    46651.70    690.90 o 
   1   5   2     6820.37     6975.36    128.36 o 
   2   5   2      648.84      665.53     27.49 o 
   3   5   2      187.97      178.70     17.29 o 
   4   5   2    19581.35    19603.77    258.87 o 
   5   5   2     3279.99     3207.90     73.02 o 
   6   5   2    16425.80    17024.71    266.75 o 
   7   5   2     4371.78     4492.60    138.72 o 
   8   5   2      352.50      371.82     43.62 o 
   9   5   2        9.51       12.74     15.38 o 
  10   5   2    16264.62    16297.58    385.77 o 
 -11   6   2     5496.67     5275.61    204.54 o 
 -10   6   2       40.11       89.22     29.16 o 
  -9   6   2     3206.34     3239.89    127.78 o 
  -8   6   2    12999.35    13161.77    243.88 o 
  -7   6   2     3218.17     3128.92    114.75 o 
  -6   6   2     1177.49     1190.25     46.52 o 
  -5   6   2    19435.89    19917.43    283.81 o 
  -4   6   2      960.72     1051.37     44.54 o 
  -3   6   2      605.52      579.43     36.06 o 
  -2   6   2    20868.00    21922.36    288.68 o 
  -1   6   2    17096.76    18114.34    313.83 o 
   0   6   2      426.44      434.12     32.30 o 
   1   6   2     1132.32     1214.45     45.48 o 
   2   6   2     7361.11     7550.93    114.78 o 
   3   6   2    14639.29    14747.86    213.11 o 
   4   6   2     5588.96     5961.28    122.97 o 
   5   6   2     6395.35     6769.25    129.81 o 
   6   6   2     2080.39     2010.31     82.29 o 
   7   6   2     2981.45     3035.24    104.55 o 
   8   6   2     8968.81     8904.08    239.77 o 
   9   6   2     4414.04     4444.98    137.68 o 
  10   6   2     2996.36     2830.58    112.96 o 
 -10   7   2     2059.25     1974.63     99.53 o 
  -9   7   2     8394.40     8402.37    205.07 o 
  -8   7   2      214.08      224.46     35.38 o 
  -7   7   2     7171.85     7092.74    176.24 o 
  -6   7   2      285.71      271.09     46.56 o 
  -5   7   2       84.43       77.17     17.52 o 
  -4   7   2    29023.48    30410.79    446.76 o 
  -3   7   2    22259.08    23350.88    331.45 o 
  -2   7   2       21.80       46.66     25.10 o 
  -1   7   2     2833.67     2969.91     74.44 o 
   0   7   2     5418.19     5677.32    124.28 o 
   1   7   2      197.31      218.49     24.26 o 
   2   7   2    32100.30    34001.32    578.77 o 
   3   7   2    26972.62    28236.65    416.67 o 
   4   7   2     1626.22     1493.77     68.95 o 
   5   7   2     1428.68     1484.15     66.85 o 
   6   7   2     1829.36     1818.07     84.43 o 
   7   7   2      777.75      740.85     61.91 o 
   8   7   2     6235.56     6094.10    167.36 o 
   9   7   2    10126.87    10166.79    217.10 o 
  -9   8   2     1932.21     1753.75     96.39 o 
  -8   8   2     1328.87     1278.96     81.10 o 
  -7   8   2    15379.57    15465.44    292.11 o 
  -6   8   2     1448.48     1463.09     81.71 o 
  -5   8   2     1227.03     1114.52     54.91 o 
  -4   8   2     1799.12     1811.14     57.60 o 
  -3   8   2    19135.87    20373.13    352.08 o 
  -2   8   2     3115.23     3243.44    132.82 o 
  -1   8   2    26788.52    28626.53    345.81 o 
   0   8   2     5851.48     6024.43    123.51 o 
   1   8   2    16966.97    17444.70    241.41 o 
   2   8   2      325.72      381.59     54.66 o 
   3   8   2     2546.40     2603.76     92.43 o 
   4   8   2       12.60       30.07     13.69 o 
   5   8   2    25044.56    25687.12    349.45 o 
   6   8   2    11711.41    11696.40    242.35 o 
   7   8   2     1184.84     1051.20     70.74 o 
   8   8   2        8.91       20.23     15.62 o 
  -8   9   2     1170.59     1126.18     80.55 o 
  -7   9   2      198.77      197.53     37.18 o 
  -6   9   2      712.82      667.71     79.02 o 
  -5   9   2    17860.31    18464.40    364.18 o 
  -4   9   2      310.21      367.51     43.37 o 
  -3   9   2       68.85       57.61     16.80 o 
  -2   9   2     3656.42     3642.35     97.53 o 
  -1   9   2     2092.19     2151.71     73.56 o 
   0   9   2      133.29      143.29     25.55 o 
   1   9   2    23421.56    24595.85    296.24 o 
   2   9   2     2422.92     2499.65     96.75 o 
   3   9   2      517.85      584.60     50.09 o 
   4   9   2       36.92       56.48     22.68 o 
   5   9   2    12393.27    12531.96    258.79 o 
   6   9   2     2093.76     2063.03    103.43 o 
   7   9   2     7992.61     7817.76    253.74 o 
  -6  10   2      147.36      142.52     34.83 o 
  -5  10   2    12836.85    12821.38    345.29 o 
  -4  10   2        7.48       55.16     23.24 o 
  -3  10   2    12444.34    12608.76    247.30 o 
  -2  10   2      438.47      363.02     36.55 o 
  -1  10   2     4310.84     4194.15    113.25 o 
   0  10   2     1984.60     1895.31     74.33 o 
   1  10   2    18306.79    18202.41    400.67 o 
   2  10   2      334.48      283.68     41.11 o 
   3  10   2    17144.10    17910.30    311.55 o 
   4  10   2     2120.11     2050.01     99.14 o 
   5  10   2     2132.06     2090.08    130.41 o 
  -4  11   2     5426.91     5002.85    185.35 o 
  -3  11   2     3094.76     2888.40    118.88 o 
  -2  11   2      861.13      778.66     63.47 o 
  -1  11   2     7893.78     7879.08    296.16 o 
   0  11   2      658.76      638.51     58.62 o 
   1  11   2     3861.36     3766.98    134.44 o 
   2  11   2     7757.11     7774.51    202.31 o 
   3  11   2     5987.49     5956.05    209.94 o 
 -13   0   3      714.45      585.61    117.90 o 
 -11   0   3    47194.01    46145.05    998.82 o 
  -9   0   3    16584.90    16820.86    593.28 o 
  -7   0   3     6317.80     6377.75    128.43 o 
  -5   0   3   129173.41   118819.86   2410.93 o 
  -3   0   3    24113.27    22846.90    335.96 o 
  -1   0   3    43456.14    43409.04    512.48 o 
   1   0   3   201306.61   190004.05   4659.87 o 
   3   0   3      246.88      238.19     34.22 o 
   5   0   3    45716.46    45898.11    673.65 o 
   7   0   3    40135.20    40852.28    930.21 o 
   9   0   3      341.88      354.96     73.09 o 
  11   0   3    14354.84    15015.51    554.21 o 
 -13   1   3      457.16      451.12     79.91 o 
 -12   1   3       15.28       20.86     14.97 o 
 -11   1   3     1555.74     1520.81     81.25 o 
 -10   1   3      695.08      719.14     63.90 o 
  -9   1   3      303.32      260.64     27.75 o 
  -8   1   3     3546.77     3513.46     79.26 o 
  -7   1   3     1222.55     1272.40     34.34 o 
  -6   1   3     8336.84     8384.14    126.22 o 
  -5   1   3     8833.39     8856.83    124.59 o 
  -4   1   3    26093.16    25310.68    288.16 o 
  -3   1   3      186.44      166.82     13.64 o 
  -2   1   3    16743.88    16691.85    198.03 o 
  -1   1   3     2455.48     2392.85     45.39 o 
   0   1   3    25325.04    25117.10    449.20 o 
   1   1   3     4908.43     4968.52    112.64 o 
   2   1   3     6069.60     5963.57    108.24 o 
   3   1   3      141.69      269.59     35.66 o 
   4   1   3      142.57      180.26     19.28 o 
   5   1   3     4892.51     4912.16     81.80 o 
   6   1   3     1413.76     1442.98     37.81 o 
   7   1   3      223.45      222.44     16.27 o 
   8   1   3      467.26      444.48     35.16 o 
   9   1   3      531.28      586.91     46.61 o 
  10   1   3      297.09      210.87     55.74 o 
  11   1   3      678.56      605.90     74.55 o 
 -13   2   3    23554.06    24639.73   1315.78 o 
 -12   2   3     1636.41     1581.18     87.35 o 
 -11   2   3     1565.64     1534.39    130.85 o 
 -10   2   3     3173.62     3130.65    134.51 o 
  -9   2   3    23598.82    24385.75    329.84 o 
  -8   2   3      339.27      309.35     25.83 o 
  -7   2   3    49563.54    49896.00    553.91 o 
  -6   2   3     9205.37     8831.22    110.65 o 
  -5   2   3    17889.98    17616.61    248.64 o 
  -4   2   3     6339.82     5834.77     92.78 o 
  -3   2   3    31760.37    31140.96    349.06 o 
  -2   2   3     1662.76     1503.88     36.60 o 
  -1   2   3    62151.67    62061.37   1045.45 o 
   0   2   3    35875.90    35000.71    494.98 o 
   1   2   3       66.26      151.92     16.92 o 
   2   2   3     5252.73     4978.05     86.19 o 
   3   2   3    92559.62    80610.98   1171.32 o 
   4   2   3     4052.29     3940.68    151.56 o 
   5   2   3    11440.12    11373.81    152.44 o 
   6   2   3     6503.97     6532.04    104.47 o 
   7   2   3     9058.62     9011.12    157.27 o 
   8   2   3     2147.25     2200.52     75.88 o 
   9   2   3    22405.60    24413.95    619.82 o 
  10   2   3     1044.10     1057.32     97.88 o 
  11   2   3     3961.99     4206.78    192.10 o 
 -12   3   3      345.46      344.56     53.46 o 
 -11   3   3      613.72      685.68     83.08 o 
 -10   3   3      910.88      828.85     73.12 o 
  -9   3   3    12437.79    12763.83    227.06 o 
  -8   3   3     5896.05     6098.40    169.49 o 
  -7   3   3      164.27      194.80     22.79 o 
  -6   3   3     4726.36     4670.64     82.44 o 
  -5   3   3      481.07      417.43     21.75 o 
  -4   3   3     1876.05     1695.85     42.67 o 
  -3   3   3    30325.15    31691.96    378.20 o 
  -2   3   3    47397.27    50051.21    592.89 o 
  -1   3   3     3907.43     4231.42    109.49 o 
   0   3   3      787.60      701.96     32.15 o 
   1   3   3      309.52      208.78     15.83 o 
   2   3   3     8270.41     7949.86    127.08 o 
   3   3   3     7285.62     7473.68    165.83 o 
   4   3   3     6211.43     5814.40    126.73 o 
   5   3   3     5145.34     5018.42     94.97 o 
   6   3   3       14.72       34.78     13.51 o 
   7   3   3     9129.38     9172.96    198.99 o 
   8   3   3     2376.80     2512.27     84.95 o 
   9   3   3      272.66      251.82     33.07 o 
  10   3   3     3678.53     3794.14    151.06 o 
  11   3   3      193.41       61.74     46.58 o 
 -12   4   3     1974.42     2016.81    125.81 o 
 -11   4   3     7031.22     7254.44    229.84 o 
 -10   4   3     1703.71     1697.88    116.17 o 
  -9   4   3    12225.90    12218.74    217.88 o 
  -8   4   3     1787.75     1607.72     69.58 o 
  -7   4   3    21871.19    21447.20    292.79 o 
  -6   4   3    24672.65    23963.21    285.84 o 
  -5   4   3     4455.21     4345.12     79.90 o 
  -4   4   3    35888.50    37289.55    416.85 o 
  -3   4   3    38231.88    40432.63    445.24 o 
  -2   4   3     1213.06     1304.15     44.59 o 
  -1   4   3    10939.38    11194.69    202.40 o 
   0   4   3       81.07      165.09     19.99 o 
   1   4   3    18973.44    19114.35    313.18 o 
   2   4   3    47664.31    46902.75    566.67 o 
   3   4   3    24142.73    23996.79    280.89 o 
   4   4   3      229.66      276.40     22.52 o 
   5   4   3    15583.38    15365.74    337.87 o 
   6   4   3        5.33       24.91     13.06 o 
   7   4   3     7375.29     7278.44    185.59 o 
   8   4   3    10676.21    10622.69    199.71 o 
   9   4   3    21405.64    21896.60    492.68 o 
  10   4   3     3048.92     2980.80    136.56 o 
  11   4   3     3705.31     3869.84    187.29 o 
 -12   5   3     1054.15      955.53    118.03 o 
 -11   5   3     6835.65     6899.69    324.40 o 
 -10   5   3     1516.69     1486.23     88.75 o 
  -9   5   3     1609.51     1512.86     90.98 o 
  -8   5   3    11832.06    11884.18    276.75 o 
  -7   5   3    29531.04    29125.72    502.55 o 
  -6   5   3     8244.68     8144.75    142.85 o 
  -5   5   3     3904.37     3964.65    139.80 o 
  -4   5   3    10080.48    10237.12    176.12 o 
  -3   5   3     4789.55     5054.89    107.14 o 
  -2   5   3    36384.41    38269.29    434.70 o 
  -1   5   3    25645.45    27519.51    428.56 o 
   0   5   3    19685.29    19917.37    285.22 o 
   1   5   3      461.92      463.13     36.57 o 
   2   5   3     3278.98     3216.11     73.96 o 
   3   5   3     7095.27     7383.33    128.92 o 
   4   5   3    20668.94    20954.26    323.96 o 
   5   5   3     8643.68     9021.82    214.96 o 
   6   5   3     5924.98     5893.67    163.74 o 
   7   5   3     7425.54     7067.60    158.04 o 
   8   5   3     3978.47     3823.38    115.94 o 
   9   5   3      435.78      477.27     48.56 o 
  10   5   3     1779.80     1669.09    168.49 o 
 -11   6   3    13292.77    13321.12    326.84 o 
 -10   6   3     2302.38     2269.11    137.56 o 
  -9   6   3     6661.87     6503.70    197.25 o 
  -8   6   3      766.56      739.89     57.33 o 
  -7   6   3       81.74      138.38     55.60 o 
  -6   6   3     6901.32     6966.16    136.58 o 
  -5   6   3    26370.35    27448.93    368.38 o 
  -4   6   3      447.41      443.57     47.26 o 
  -3   6   3       55.89       81.65     25.56 o 
  -2   6   3     9792.48    10023.33    197.28 o 
  -1   6   3      678.19      659.79     41.04 o 
   0   6   3     2869.05     2809.92     83.08 o 
   1   6   3    24805.12    25630.38    364.10 o 
   2   6   3      182.01      184.38     22.24 o 
   3   6   3      224.08      242.73     22.09 o 
   4   6   3     4895.43     4858.03     97.33 o 
   5   6   3    13714.01    14564.44    210.59 o 
   6   6   3      463.42      467.11     42.63 o 
   7   6   3    22938.24    22781.17    307.66 o 
   8   6   3      514.04      435.72     44.06 o 
   9   6   3      183.68      168.55     41.48 o 
 -10   7   3    12609.42    12981.58    282.65 o 
  -9   7   3     3015.03     2904.25    117.45 o 
  -8   7   3      191.66      170.27     36.74 o 
  -7   7   3      180.47      197.40     32.22 o 
  -6   7   3    20633.20    20967.94    323.71 o 
  -5   7   3     2615.58     2557.81     75.46 o 
  -4   7   3    28618.57    29985.42    443.69 o 
  -3   7   3     7507.41     7948.76    258.81 o 
  -2   7   3       95.75      126.06     28.16 o 
  -1   7   3      375.72      370.55     34.68 o 
   0   7   3    31381.38    32935.02    488.25 o 
   1   7   3      945.13      913.47     44.25 o 
   2   7   3    22306.72    22835.68    518.46 o 
   3   7   3     3085.84     3140.14     83.33 o 
   4   7   3      650.38      716.37     41.89 o 
   5   7   3     3799.83     3773.87     99.62 o 
   6   7   3    26141.38    26097.11    464.10 o 
   7   7   3      468.07      467.83     59.54 o 
   8   7   3     7203.25     7019.03    242.89 o 
   9   7   3       27.99       35.57     14.75 o 
  -9   8   3      523.88      512.55     56.25 o 
  -8   8   3     7275.93     7370.67    280.61 o 
  -7   8   3     9704.03     9729.96    222.94 o 
  -6   8   3     5452.01     5238.72    153.43 o 
  -5   8   3     1382.72     1383.26     62.56 o 
  -4   8   3      486.93      428.02     36.94 o 
  -3   8   3     3743.32     3753.45    125.31 o 
  -2   8   3      914.67      891.82     54.76 o 
  -1   8   3     1947.35     1988.79     67.47 o 
   0   8   3    13443.44    13892.43    260.80 o 
   1   8   3      980.14     1015.62    102.80 o 
   2   8   3      599.47      609.31     48.82 o 
   3   8   3     6546.13     6857.96    159.27 o 
   4   8   3     1001.04      930.30     54.00 o 
   5   8   3     2969.02     2943.57     99.72 o 
   6   8   3      737.15      776.30     58.45 o 
   7   8   3      421.89      501.07     85.47 o 
   8   8   3      195.28      145.54     28.54 o 
  -8   9   3    21967.50    21657.48    351.14 o 
  -7   9   3      768.87      683.07     62.98 o 
  -6   9   3     3068.61     3223.65    129.42 o 
  -5   9   3       62.78       47.96     28.21 o 
  -4   9   3     4667.23     4573.92    152.04 o 
  -3   9   3     2607.68     2618.82     81.95 o 
  -2   9   3    30511.33    32317.56    320.09 o 
  -1   9   3      516.70      480.05     36.55 o 
   0   9   3      934.55      966.02     60.72 o 
   1   9   3     2575.38     2599.22     99.74 o 
   2   9   3    13901.48    14594.48    372.96 o 
   3   9   3      315.59      331.52     45.20 o 
   4   9   3    24403.43    25624.36    484.65 o 
   5   9   3      915.75      844.34     79.35 o 
   6   9   3     1711.98     1700.64     91.64 o 
  -6  10   3     1204.30     1179.19     84.62 o 
  -5  10   3      821.86      800.72    102.62 o 
  -4  10   3     5313.86     5232.52    152.42 o 
  -3  10   3      224.53      358.09     99.22 o 
  -2  10   3     5604.98     5665.75    133.85 o 
  -1  10   3      143.32      113.88     27.02 o 
   0  10   3     2565.62     2563.02    104.43 o 
   1  10   3     1691.67     1727.67     93.42 o 
   2  10   3     4661.49     4608.57    144.90 o 
   3  10   3       37.78       30.46     24.34 o 
   4  10   3      387.78      359.12     45.06 o 
   5  10   3        6.52       52.45     30.99 o 
  -4  11   3     9078.50     9101.41    278.91 o 
  -3  11   3     3459.93     3465.01    148.16 o 
  -2  11   3     6548.02     6517.00    176.84 o 
  -1  11   3     7417.01     7340.36    183.84 o 
   0  11   3    13798.73    13619.63    256.47 o 
   1  11   3      152.32       99.85     36.88 o 
   2  11   3     4633.15     4598.53    176.84 o 
 -12   0   4      505.18      419.14    118.38 o 
 -10   0   4     3129.91     2951.63    119.57 o 
  -8   0   4     2843.36     2768.11     65.16 o 
  -6   0   4       24.46       72.20     17.07 o 
  -4   0   4     3849.80     3617.28     86.59 o 
  -2   0   4   117414.66   104993.80   2639.02 o 
   0   0   4    21405.23    23033.13    498.11 o 
   2   0   4     1664.69     1743.57    105.55 o 
   4   0   4    21752.82    22103.63    545.19 o 
   6   0   4     9143.79     9414.07    192.76 o 
   8   0   4      400.30      503.91    124.84 o 
  10   0   4    10374.06    10877.68    417.39 o 
 -13   1   4      196.64      111.46     45.15 o 
 -12   1   4     8142.96     8415.60    264.25 o 
 -11   1   4     1242.20     1237.59     61.30 o 
 -10   1   4    11725.41    11571.71    275.48 o 
  -9   1   4      820.45      778.12     43.62 o 
  -8   1   4    12684.05    12534.82    192.22 o 
  -7   1   4    17308.99    17032.61    193.33 o 
  -6   1   4     8655.58     8005.00    107.77 o 
  -5   1   4    14448.01    14010.78    208.69 o 
  -4   1   4    38432.38    36705.95    443.52 o 
  -3   1   4     8275.54     8537.96    120.47 o 
  -2   1   4    25925.22    26170.27    301.75 o 
  -1   1   4     7673.31     7662.23    108.27 o 
   0   1   4    20578.30    20177.15    270.19 o 
   1   1   4     6064.13     6474.48    112.80 o 
   2   1   4    89492.81    80675.38   2586.11 o 
   3   1   4     5318.93     5680.15    218.22 o 
   4   1   4    18702.24    18327.63    269.71 o 
   5   1   4     4038.33     4109.21    111.36 o 
   6   1   4    17818.29    18278.05    277.16 o 
   7   1   4     5509.10     5194.84    142.62 o 
   8   1   4    30219.45    31330.10    696.04 o 
   9   1   4     1887.31     1879.66    113.11 o 
  10   1   4    10018.61    10315.55    286.07 o 
  11   1   4     1543.00     1427.39    106.69 o 
 -13   2   4      206.72      199.33     39.87 o 
 -12   2   4      407.52      375.70     43.51 o 
 -11   2   4      879.25      737.01    125.66 o 
 -10   2   4      496.29      540.34     43.96 o 
  -9   2   4    29207.24    29581.67    395.11 o 
  -8   2   4     1290.25     1308.35     50.16 o 
  -7   2   4     4835.61     4816.68     78.27 o 
  -6   2   4        4.01       20.49      9.62 o 
  -5   2   4       23.71       36.76     10.45 o 
  -4   2   4     9560.70     9164.55    135.64 o 
  -3   2   4    45056.76    45177.63    528.03 o 
  -2   2   4    14536.05    14858.23    186.84 o 
  -1   2   4    11737.32    12102.72    156.10 o 
   0   2   4     7838.92     7039.30    134.76 o 
   1   2   4      843.09      749.19     45.00 o 
   2   2   4     3195.38     3182.42    122.61 o 
   3   2   4    26564.90    26115.84    355.12 o 
   4   2   4     2310.56     2430.93     74.32 o 
   5   2   4     4233.37     4315.35     88.91 o 
   6   2   4     9504.13     9213.21    151.85 o 
   7   2   4    16523.06    16812.86    260.41 o 
   8   2   4      532.50      532.22     40.07 o 
   9   2   4     1845.12     1859.46    169.06 o 
  10   2   4      219.71      235.40     68.63 o 
  11   2   4       83.34       59.33     33.30 o 
 -12   3   4     8870.74     9144.49    216.49 o 
 -11   3   4       50.06       67.82     36.28 o 
 -10   3   4     8237.88     8486.90    291.76 o 
  -9   3   4      120.62      162.26     21.71 o 
  -8   3   4     8506.90     8413.83    161.50 o 
  -7   3   4     1753.13     1799.74     54.57 o 
  -6   3   4    31900.41    31792.95    440.25 o 
  -5   3   4     3875.82     3972.24     72.68 o 
  -4   3   4     7131.37     6671.94     99.03 o 
  -3   3   4     1220.60     1364.03     39.99 o 
  -2   3   4    37961.67    39714.44    469.61 o 
  -1   3   4     2341.23     2312.87     67.55 o 
   0   3   4    87956.17    87836.67   2532.03 o 
   1   3   4     9529.47     9553.21    149.30 o 
   2   3   4       86.07       82.16     13.72 o 
   3   3   4      126.19      108.90     11.62 o 
   4   3   4    43675.07    41023.97    533.63 o 
   5   3   4      357.09      335.76     26.31 o 
   6   3   4    32596.48    31492.87    437.25 o 
   7   3   4     9235.66     8951.95    210.15 o 
   8   3   4     1870.63     2022.24     77.92 o 
   9   3   4     1614.94     1525.54     88.65 o 
  10   3   4     9948.33    10662.50    597.61 o 
 -12   4   4      123.48      140.61     42.81 o 
 -11   4   4    11761.92    12028.95    310.69 o 
 -10   4   4      157.57      183.20     29.85 o 
  -9   4   4     1439.80     1495.14     71.35 o 
  -8   4   4      217.31      232.58     24.94 o 
  -7   4   4    17088.44    16718.23    247.98 o 
  -6   4   4     8115.94     7942.62    118.03 o 
  -5   4   4    14152.59    14331.21    198.35 o 
  -4   4   4      445.92      450.67     24.21 o 
  -3   4   4     2409.35     2347.36     62.04 o 
  -2   4   4       17.21       43.29     25.80 o 
  -1   4   4    39958.11    40815.52    516.77 o 
   0   4   4     4708.81     4917.33    156.42 o 
   1   4   4    12485.31    12455.40    196.83 o 
   2   4   4      139.15      192.97     17.35 o 
   3   4   4      319.49      335.11     19.83 o 
   4   4   4     3229.04     3137.80     80.89 o 
   5   4   4    32311.38    31982.97    403.08 o 
   6   4   4     4747.03     4796.85    104.33 o 
   7   4   4     1958.38     1871.69     74.07 o 
   8   4   4      794.56      824.02     52.37 o 
   9   4   4     4193.42     4226.38    126.69 o 
  10   4   4       29.81       35.82     23.41 o 
 -12   5   4     1875.58     1768.51    127.51 o 
 -11   5   4      595.86      570.09     68.00 o 
 -10   5   4    12081.73    12171.58    239.72 o 
  -9   5   4       46.61       32.64     25.68 o 
  -8   5   4    17950.86    17770.28    378.74 o 
  -7   5   4      654.64      628.43     56.13 o 
  -6   5   4     4326.49     4154.74     94.78 o 
  -5   5   4     2272.67     2146.37     60.68 o 
  -4   5   4    34387.80    35612.55    424.14 o 
  -3   5   4     5161.42     5189.24    131.37 o 
  -2   5   4    28483.67    29075.85    407.10 o 
  -1   5   4     1888.46     1996.30     68.64 o 
   0   5   4      179.07      196.35     23.50 o 
   1   5   4     9183.84     9162.39    182.15 o 
   2   5   4    48783.69    46873.01    814.73 o 
   3   5   4     3417.17     3400.87     63.90 o 
   4   5   4     1517.30     1388.33     52.58 o 
   5   5   4     1072.20      996.57     43.65 o 
   6   5   4      265.84      291.99     30.07 o 
   7   5   4      424.88      459.32     40.80 o 
   8   5   4    10878.86    10732.33    210.92 o 
   9   5   4      569.33      539.10     63.64 o 
  10   5   4     4107.37     3935.40    184.49 o 
 -11   6   4     2029.66     1835.88    122.66 o 
 -10   6   4      201.19      183.59     38.06 o 
  -9   6   4    16098.00    16013.57    377.80 o 
  -8   6   4     7618.93     7318.71    176.76 o 
  -7   6   4     8901.43     8633.66    261.72 o 
  -6   6   4     1522.94     1428.88     53.83 o 
  -5   6   4    18205.59    18230.72    290.50 o 
  -4   6   4       83.04       56.89     17.29 o 
  -3   6   4    16758.44    17433.26    288.56 o 
  -2   6   4     5560.96     5571.07    141.07 o 
  -1   6   4     8625.01     8751.21    171.52 o 
   0   6   4    10357.43    10372.06    214.19 o 
   1   6   4     7297.62     7244.21    208.13 o 
   2   6   4     2376.66     2252.39    106.28 o 
   3   6   4    14653.61    14918.98    281.00 o 
   4   6   4    15468.21    15626.62    220.62 o 
   5   6   4     2137.97     2086.98     66.66 o 
   6   6   4     6352.95     6223.92    168.64 o 
   7   6   4    17899.21    17998.60    399.11 o 
   8   6   4     1542.26     1405.09     83.84 o 
   9   6   4     4640.78     4324.58    134.21 o 
 -10   7   4      223.01      234.88     45.87 o 
  -9   7   4      186.22      121.53     32.39 o 
  -8   7   4     2364.45     2144.35    106.94 o 
  -7   7   4     7240.74     7186.35    173.77 o 
  -6   7   4    24193.22    24239.29    286.81 o 
  -5   7   4     4851.78     4790.23    125.01 o 
  -4   7   4     9034.40     9220.52    206.41 o 
  -3   7   4      968.60      985.04     70.33 o 
  -2   7   4     2939.44     3038.60    115.53 o 
  -1   7   4     6947.91     7312.59    172.63 o 
   0   7   4    27756.87    28425.67    476.46 o 
   1   7   4     7422.15     7610.86    252.95 o 
   2   7   4       36.34       12.96     24.03 o 
   3   7   4     8384.39     8342.71    207.95 o 
   4   7   4     5144.88     5120.25    113.87 o 
   5   7   4     1655.46     1703.08    107.00 o 
   6   7   4     1370.67     1299.66     80.57 o 
   7   7   4       78.23       57.61     34.04 o 
   8   7   4      649.87      680.87     55.19 o 
  -9   8   4    15078.05    15374.36    285.37 o 
  -8   8   4      173.52      156.67     33.05 o 
  -7   8   4    13721.32    13645.84    278.64 o 
  -6   8   4       30.42       43.43     23.87 o 
  -5   8   4    10020.54    10155.00    178.14 o 
  -4   8   4     4188.51     4119.19    108.94 o 
  -3   8   4    40662.46    43031.05    497.80 o 
  -2   8   4     8442.50     8485.79    214.23 o 
  -1   8   4    11897.56    12162.35    276.20 o 
   0   8   4      306.64      338.17     34.74 o 
   1   8   4    13394.06    13770.43    438.56 o 
   2   8   4      266.19      297.41     39.41 o 
   3   8   4    14834.78    14876.29    256.52 o 
   4   8   4     2359.73     2236.21     97.49 o 
   5   8   4     9864.77     9869.05    213.98 o 
   6   8   4     2831.60     2727.60    109.06 o 
   7   8   4     2575.48     2411.13    104.44 o 
  -8   9   4     1807.45     1593.05     94.75 o 
  -7   9   4      218.63      187.61     36.17 o 
  -6   9   4     4076.27     4055.64    146.52 o 
  -5   9   4     6131.32     6133.65    144.06 o 
  -4   9   4        5.02       71.60     42.26 o 
  -3   9   4     3236.03     3193.35    122.77 o 
  -2   9   4     6812.50     7011.47    139.73 o 
  -1   9   4      218.48      250.60     41.98 o 
   0   9   4      932.22      874.11     49.66 o 
   1   9   4     7162.27     7243.21    234.81 o 
   2   9   4      170.00      185.30     32.77 o 
   3   9   4     5264.53     5268.48    151.52 o 
   4   9   4       24.22       26.99     25.17 o 
   5   9   4      897.79      741.21     75.26 o 
   6   9   4     1722.31     1645.31     92.05 o 
  -6  10   4     2204.95     2335.41    148.69 o 
  -5  10   4    29289.20    31102.73    613.98 o 
  -4  10   4     2165.42     2011.83     94.17 o 
  -3  10   4     4894.02     4794.56    122.64 o 
  -2  10   4      433.58      373.19     43.27 o 
  -1  10   4    29908.29    30600.20    322.76 o 
   0  10   4     1145.37     1075.21     69.79 o 
   1  10   4     8675.01     8806.07    203.66 o 
   2  10   4      551.54      537.81     53.09 o 
   3  10   4     2930.27     2915.03    120.14 o 
   4  10   4        6.40       37.08     22.18 o 
  -3  11   4     1194.82     1096.46     74.51 o 
  -2  11   4      165.46      101.41     28.56 o 
  -1  11   4      662.46      624.57     55.80 o 
   0  11   4     3734.74     3481.70    147.69 o 
   1  11   4      201.50      189.79     38.09 o 
 -13   0   5    17196.73    17299.92    540.98 o 
 -11   0   5     7681.24     7720.49    215.66 o 
  -9   0   5     8698.95     8724.74    262.02 o 
  -7   0   5    80957.95    77597.32    648.82 o 
  -5   0   5       91.40      113.91     25.67 o 
  -3   0   5    25128.28    23010.17    370.41 o 
   1   0   5       24.22       57.13     30.78 o 
   3   0   5    35601.58    35839.73    829.94 o 
   5   0   5    23743.18    24563.48    695.87 o 
   7   0   5     2166.90     2279.87     91.04 o 
   9   0   5    14649.44    15209.50    479.41 o 
 -13   1   5     1251.73     1185.59     77.38 o 
 -12   1   5     6323.77     6602.86    176.87 o 
 -11   1   5     3455.88     3474.96     98.73 o 
 -10   1   5     3213.43     3055.85     89.72 o 
  -9   1   5     3085.39     2983.66     72.93 o 
  -8   1   5     1657.03     1603.80     41.56 o 
  -7   1   5     5523.20     5271.39     83.50 o 
  -6   1   5     1222.84     1149.52     49.46 o 
  -5   1   5    11393.84    10593.11    138.19 o 
  -4   1   5       18.75       33.02     13.98 o 
  -3   1   5     8811.20     9301.50    123.83 o 
  -2   1   5     6618.75     6843.95    171.04 o 
  -1   1   5    13945.77    14127.90    165.89 o 
   0   1   5     1049.51     1362.74     46.37 o 
   1   1   5    11355.63    11368.21    165.71 o 
   2   1   5     2438.72     2456.77     81.67 o 
   3   1   5     2239.43     2380.17     87.21 o 
   4   1   5    22241.29    22827.98    378.11 o 
   5   1   5     7115.54     7026.75    197.84 o 
   6   1   5     7640.85     7693.05    180.63 o 
   7   1   5    15159.18    15695.59    321.01 o 
   8   1   5     2722.55     2792.32     99.97 o 
   9   1   5     5131.99     5100.33    189.87 o 
  10   1   5     1547.50     1436.50    100.02 o 
 -13   2   5     6832.08     6727.45    227.68 o 
 -12   2   5     7475.14     7510.22    190.20 o 
 -11   2   5    14962.72    15394.54    418.35 o 
 -10   2   5       78.55       63.93     16.56 o 
  -9   2   5    25930.27    26566.31    482.07 o 
  -8   2   5      931.16      982.12     45.08 o 
  -7   2   5      898.24      959.26     41.20 o 
  -6   2   5     6934.10     6793.40    114.53 o 
  -5   2   5    74312.59    70399.73    742.09 o 
  -4   2   5     5452.25     5430.19    103.04 o 
  -3   2   5    26470.94    26737.02    333.80 o 
  -2   2   5      451.95      426.76     23.80 o 
  -1   2   5    11646.95    11638.03    186.35 o 
   0   2   5     1852.61     1606.92     48.55 o 
   1   2   5    41122.30    39232.59    783.53 o 
   2   2   5     5934.08     5950.58     95.94 o 
   3   2   5     7067.35     7206.22    123.37 o 
   4   2   5     6093.33     6097.18    182.60 o 
   5   2   5     1729.48     1782.76     71.36 o 
   6   2   5     5230.17     5173.32     93.95 o 
   7   2   5    15366.62    15994.88    397.20 o 
   8   2   5     3292.02     3382.61     99.78 o 
   9   2   5      215.48      257.32     45.89 o 
  10   2   5     7747.68     7492.79    243.43 o 
 -12   3   5      704.26      680.31     60.44 o 
 -11   3   5        4.78       35.07     27.94 o 
 -10   3   5    13686.95    13474.65    308.62 o 
  -9   3   5     5426.07     5502.30    136.80 o 
  -8   3   5      927.75      938.38     45.21 o 
  -7   3   5     7156.05     7016.93    128.57 o 
  -6   3   5    17876.23    17468.13    211.78 o 
  -5   3   5     1727.95     1784.78     50.78 o 
  -4   3   5     3378.26     3068.95     75.33 o 
  -3   3   5    56271.63    55121.11    916.91 o 
  -2   3   5       10.33       33.54     12.68 o 
  -1   3   5      367.38      477.95     30.37 o 
   0   3   5     4456.46     4455.64    101.65 o 
   1   3   5     5350.89     5409.02    114.76 o 
   2   3   5     3853.99     3773.56     94.39 o 
   3   3   5    30844.04    29721.79    618.19 o 
   4   3   5     3447.97     3427.47     89.05 o 
   5   3   5      416.58      473.42     35.30 o 
   6   3   5     5307.68     5171.81     95.23 o 
   7   3   5     1838.56     1689.05     82.63 o 
   8   3   5      173.61      221.27     42.15 o 
   9   3   5    12596.69    12709.20    752.78 o 
 -12   4   5      566.80      511.52     69.27 o 
 -11   4   5     9831.54    10301.82    280.75 o 
 -10   4   5     3478.65     3253.91    117.85 o 
  -9   4   5     1993.46     1988.17     67.99 o 
  -8   4   5     9057.04     8910.82    157.40 o 
  -7   4   5     7305.70     7357.25    128.28 o 
  -6   4   5     7180.93     7037.58    126.01 o 
  -5   4   5    13069.63    12872.44    169.74 o 
  -4   4   5     3110.68     2919.18     68.00 o 
  -3   4   5    10240.27    10005.84    156.09 o 
  -2   4   5     6357.65     6260.62    171.44 o 
  -1   4   5    10216.61     9778.84    173.62 o 
   0   4   5    11140.30    10907.54    208.10 o 
   1   4   5    48369.80    47437.80    968.51 o 
   2   4   5    32700.85    31653.43    424.79 o 
   3   4   5     8961.63     8714.61    149.97 o 
   4   4   5     1267.81     1209.26     55.48 o 
   5   4   5     4862.62     4587.07    226.68 o 
   6   4   5      200.33      186.03     23.14 o 
   7   4   5    10539.28    10355.16    205.22 o 
   8   4   5    20868.42    20540.02    408.09 o 
   9   4   5     3004.70     3072.08    154.64 o 
 -12   5   5     1258.34     1142.38    140.79 o 
 -11   5   5     4421.48     4448.16    188.30 o 
 -10   5   5     8689.52     8914.59    258.66 o 
  -9   5   5       52.08       88.92     32.52 o 
  -8   5   5     9866.82     9929.32    181.03 o 
  -7   5   5     1937.19     1856.03     63.55 o 
  -6   5   5     2910.00     2786.48     65.74 o 
  -5   5   5    22703.10    22789.68    314.94 o 
  -4   5   5    13117.11    13364.55    229.78 o 
  -3   5   5     2184.97     2229.61     78.93 o 
  -2   5   5     4319.66     4130.01    105.84 o 
  -1   5   5    47032.87    49082.63    845.06 o 
   0   5   5     8202.35     7779.97    156.27 o 
   1   5   5     4016.30     3979.09    102.57 o 
   2   5   5      672.49      660.97     45.32 o 
   3   5   5     1053.97      950.50     48.53 o 
   4   5   5     5784.73     5671.01    116.57 o 
   5   5   5    14871.00    14477.33    262.67 o 
   6   5   5     6428.08     6327.17    146.16 o 
   7   5   5     1325.93     1307.46     76.23 o 
   8   5   5     3013.41     2800.90    105.27 o 
   9   5   5       12.63       26.20     21.68 o 
 -11   6   5       23.71      102.56     84.56 o 
 -10   6   5     1525.58     1363.01     79.49 o 
  -9   6   5     2271.29     2204.32     96.73 o 
  -8   6   5      375.13      371.04     42.69 o 
  -7   6   5     9644.07     9507.75    200.24 o 
  -6   6   5     6220.79     5980.39    172.51 o 
  -5   6   5     1572.93     1454.75     61.72 o 
  -4   6   5      446.21      480.37     35.12 o 
  -3   6   5    13076.43    13058.82    237.62 o 
  -2   6   5      641.00      572.11     41.15 o 
  -1   6   5    24301.42    24378.37    431.75 o 
   0   6   5     9352.51     9444.93    188.85 o 
   1   6   5       62.33       82.86     24.67 o 
   2   6   5      254.39      241.44     26.17 o 
   3   6   5    19788.39    20264.75    300.17 o 
   4   6   5     4612.07     4591.10    140.67 o 
   5   6   5    14195.33    14363.17    217.17 o 
   6   6   5     6053.42     5910.50    173.22 o 
   7   6   5        7.42       40.29     21.43 o 
   8   6   5      770.44      706.64     67.28 o 
 -10   7   5      695.68      710.58     63.94 o 
  -9   7   5      800.85      858.74     80.46 o 
  -8   7   5    12357.60    12077.73    249.35 o 
  -7   7   5     3469.56     3370.94    145.59 o 
  -6   7   5    10623.41    10939.39    178.36 o 
  -5   7   5     1423.01     1375.01     74.24 o 
  -4   7   5     1178.45     1142.47     53.68 o 
  -3   7   5    12341.72    12330.24    224.00 o 
  -2   7   5    27904.19    29020.59    537.43 o 
  -1   7   5      566.37      606.69     45.27 o 
   0   7   5     1429.14     1326.47     61.83 o 
   1   7   5     9231.85     8947.39    215.80 o 
   2   7   5     6891.34     6858.07    224.22 o 
   3   7   5     1907.84     1787.90     76.94 o 
   4   7   5    24116.43    24558.63    293.12 o 
   5   7   5      258.41      263.66     28.21 o 
   6   7   5      836.69      781.62    104.92 o 
   7   7   5      245.09      195.00     30.85 o 
   8   7   5     6266.83     6070.72    249.08 o 
  -9   8   5     1458.82     1499.57     94.26 o 
  -8   8   5      248.88      171.78     37.20 o 
  -7   8   5     1412.19     1469.73     83.88 o 
  -6   8   5     6888.52     6873.79    211.38 o 
  -5   8   5     3104.22     3097.15    109.81 o 
  -4   8   5     2140.68     1963.75    113.99 o 
  -3   8   5     3193.98     3286.72    106.92 o 
  -2   8   5    11384.36    11692.06    215.18 o 
  -1   8   5      507.48      395.29     40.34 o 
   0   8   5     8125.57     7894.13    168.40 o 
   1   8   5    14264.60    14319.17    415.24 o 
   2   8   5     1707.48     1606.73    134.99 o 
   3   8   5      691.66      686.90     56.51 o 
   4   8   5     7814.30     7484.73    177.58 o 
   5   8   5     1388.82     1284.00     73.55 o 
   6   8   5     3892.04     3720.90    164.36 o 
  -8   9   5     1405.00     1299.83     85.76 o 
  -7   9   5     1126.48     1068.35     96.38 o 
  -6   9   5     6187.09     6127.61    180.78 o 
  -5   9   5      290.01      241.43     35.96 o 
  -4   9   5    20389.58    21409.34    354.46 o 
  -3   9   5     2171.84     2170.15    131.03 o 
  -2   9   5       42.84       46.50     27.65 o 
  -1   9   5       91.68       76.99     28.82 o 
   0   9   5    20437.99    20788.89    459.07 o 
   1   9   5      250.93      204.66     29.79 o 
   2   9   5    25745.45    26401.80    386.20 o 
   3   9   5     4804.42     4983.94    148.01 o 
   4   9   5      266.18      261.72     38.42 o 
   5   9   5     1476.99     1404.30    105.09 o 
  -6  10   5      609.58      535.95     80.59 o 
  -5  10   5        6.80       27.47     33.95 o 
  -4  10   5     8466.61     7958.53    245.26 o 
  -3  10   5     1268.26     1212.23     62.15 o 
  -2  10   5     4047.15     3843.24    112.63 o 
  -1  10   5      665.54      674.30     73.04 o 
   0  10   5     3930.30     3647.01    132.70 o 
   1  10   5      382.25      348.80     53.25 o 
   2  10   5     7875.50     7790.54    191.60 o 
   3  10   5       92.99       68.69     29.14 o 
 -12   0   6      391.20      334.00     52.45 o 
 -10   0   6    62541.48    61182.11    670.87 o 
  -8   0   6       97.95       92.37     25.36 o 
  -6   0   6    11395.34    10953.46    210.55 o 
  -4   0   6   123433.84   117369.14   3064.00 o 
  -2   0   6     2711.02     2656.60     71.45 o 
   0   0   6    19755.28    19407.69    414.22 o 
   2   0   6    72662.04    73883.37   1199.03 o 
   4   0   6      311.22      314.47     35.44 o 
   6   0   6    18350.17    18692.17    390.04 o 
   8   0   6     5960.62     5968.99    304.46 o 
 -13   1   6     1823.82     1781.27    128.58 o 
 -12   1   6     2518.91     2586.39     90.24 o 
 -11   1   6        4.30       30.61     13.95 o 
 -10   1   6     5348.78     5045.44    118.63 o 
  -9   1   6     1925.93     1953.19     57.08 o 
  -8   1   6       97.97       90.58     13.39 o 
  -7   1   6       99.56      125.60     19.52 o 
  -6   1   6    16727.65    16145.37    180.80 o 
  -5   1   6     2331.92     2328.93     54.18 o 
  -4   1   6     7949.81     7541.30    100.98 o 
  -3   1   6     5924.42     5497.04     79.62 o 
  -2   1   6     2289.03     2238.19     48.59 o 
  -1   1   6     1772.77     1642.45     56.51 o 
   0   1   6    26453.10    25791.15    316.15 o 
   1   1   6    27004.44    26993.84    378.96 o 
   2   1   6    10883.70    11131.59    189.48 o 
   3   1   6     3783.02     3965.50    107.18 o 
   4   1   6     4080.33     3937.40    107.87 o 
   5   1   6      659.34      651.37     41.08 o 
   6   1   6     7425.90     7160.02    177.80 o 
   7   1   6     3483.75     3523.35     98.63 o 
   8   1   6     1338.09     1193.11     73.21 o 
   9   1   6     1074.49     1084.37    116.68 o 
 -13   2   6       42.56       43.48     23.43 o 
 -12   2   6    13013.67    13251.82    258.44 o 
 -11   2   6     3237.67     3249.73    108.20 o 
 -10   2   6      450.74      397.31     34.89 o 
  -9   2   6      849.19      854.76     40.20 o 
  -8   2   6    24437.23    24410.84    366.13 o 
  -7   2   6      329.01      346.37     24.61 o 
  -6   2   6    35953.54    34707.06    369.12 o 
  -5   2   6    11211.46    10885.33    165.14 o 
  -4   2   6      897.85      810.94     34.27 o 
  -3   2   6     5384.63     5414.91    115.07 o 
  -2   2   6    35897.27    35249.93    359.55 o 
  -1   2   6    22077.64    21806.70    257.50 o 
   0   2   6    22328.03    22373.48    386.14 o 
   1   2   6     1655.23     1596.50     84.24 o 
   2   2   6      965.09      940.16     49.33 o 
   3   2   6     2395.18     2278.82     57.59 o 
   4   2   6    24990.53    24395.64    454.20 o 
   5   2   6    17295.47    16270.29    598.55 o 
   6   2   6     6490.81     6227.13    160.47 o 
   7   2   6       34.87       29.28     46.55 o 
   8   2   6     3635.55     3811.96    135.94 o 
 -12   3   6      722.45      611.22     60.44 o 
 -11   3   6     1218.93     1224.13     76.72 o 
 -10   3   6      270.84      257.10     37.54 o 
  -9   3   6     2334.78     2353.84    106.79 o 
  -8   3   6    26025.17    25987.96    388.29 o 
  -7   3   6     6950.60     6879.61    152.13 o 
  -6   3   6     2005.55     1922.22     76.76 o 
  -5   3   6     4802.94     4589.72     88.71 o 
  -4   3   6     4624.37     4340.99     88.33 o 
  -3   3   6     2174.77     2091.22     56.67 o 
  -2   3   6    30169.90    30213.58    319.89 o 
  -1   3   6    29081.78    29722.57    489.59 o 
   0   3   6      129.73      173.02     24.66 o 
   1   3   6       15.27       47.18     17.94 o 
   2   3   6     5495.86     5301.49     93.75 o 
   3   3   6     6835.92     6541.93    184.79 o 
   4   3   6    14413.02    14639.85    387.27 o 
   5   3   6     1360.33     1388.50     58.79 o 
   6   3   6       59.04       59.63     16.84 o 
   7   3   6        8.37       33.84     18.77 o 
   8   3   6     7677.12     8009.85    211.22 o 
   9   3   6      755.28      722.13     85.88 o 
 -12   4   6     2644.98     2731.18    143.99 o 
 -11   4   6      537.12      542.92     65.60 o 
 -10   4   6     1294.31     1363.06    119.16 o 
  -9   4   6     7180.06     6981.78    138.48 o 
  -8   4   6    13921.90    14028.48    266.50 o 
  -7   4   6      925.16      887.12     38.11 o 
  -6   4   6     5807.36     5629.00    105.74 o 
  -5   4   6      581.10      557.98     31.37 o 
  -4   4   6     1954.35     1816.91     53.83 o 
  -3   4   6    20108.15    19736.26    284.26 o 
  -2   4   6    29089.30    29228.20    474.06 o 
  -1   4   6        3.39       36.23     19.27 o 
   0   4   6    11003.62    10668.55    194.68 o 
   1   4   6     2887.88     2814.60     85.42 o 
   2   4   6     9417.01     8880.71    269.12 o 
   3   4   6    32062.48    31435.54    529.82 o 
   4   4   6    16204.80    16231.80    380.15 o 
   5   4   6     1728.92     1669.24     64.81 o 
   6   4   6     6177.01     6158.84    138.55 o 
   7   4   6     3380.95     2947.83    135.37 o 
   8   4   6     7158.23     7207.41    202.32 o 
   9   4   6     2990.90     3141.24    213.40 o 
 -11   5   6     9217.23     9355.15    284.88 o 
 -10   5   6    10500.30    10616.99    223.49 o 
  -9   5   6      456.92      442.08     45.56 o 
  -8   5   6        3.11       13.13     15.15 o 
  -7   5   6     9019.47     8664.93    186.50 o 
  -6   5   6    21279.35    21360.05    293.99 o 
  -5   5   6    11148.21    11109.04    167.34 o 
  -4   5   6      393.12      383.64     32.59 o 
  -3   5   6    13878.00    14065.84    243.03 o 
  -2   5   6        8.01       43.50     23.38 o 
  -1   5   6     9688.29     9289.79    202.38 o 
   0   5   6     8924.63     8592.94    243.37 o 
   1   5   6    14588.04    14313.62    252.44 o 
   2   5   6      105.84      148.70     41.41 o 
   3   5   6     7494.13     7495.12    153.00 o 
   4   5   6       23.97       47.83     55.09 o 
   5   5   6     8242.94     7881.34    169.70 o 
   6   5   6     8676.48     8352.07    268.57 o 
   7   5   6      394.61      314.08     45.92 o 
   8   5   6     1097.20     1184.29     84.59 o 
 -11   6   6     5408.52     5415.97    247.13 o 
 -10   6   6    11338.14    11395.97    254.13 o 
  -9   6   6     1465.35     1256.11     74.85 o 
  -8   6   6       18.65       58.32     29.57 o 
  -7   6   6     2235.87     2043.45     91.58 o 
  -6   6   6      418.46      379.14     31.28 o 
  -5   6   6    18520.13    18759.24    309.28 o 
  -4   6   6    28198.13    28684.50    426.05 o 
  -3   6   6        3.85       59.70     37.05 o 
  -2   6   6      501.79      479.76     40.29 o 
  -1   6   6     7802.88     7552.47    176.37 o 
   0   6   6     2754.12     2654.67     84.93 o 
   1   6   6     6896.10     6645.45    147.02 o 
   2   6   6    24921.77    24436.74    635.73 o 
   3   6   6      254.26      259.00     38.02 o 
   4   6   6     1265.16     1231.86     60.04 o 
   5   6   6     3767.75     3653.75    126.52 o 
   6   6   6     7677.70     7578.29    218.16 o 
   7   6   6     1567.33     1370.92     90.47 o 
   8   6   6     9166.72     9175.67    329.90 o 
 -10   7   6      136.67      145.82     41.64 o 
  -9   7   6    13394.47    13598.21    266.85 o 
  -8   7   6     5659.80     5367.48    160.06 o 
  -7   7   6      269.87      263.72     37.79 o 
  -6   7   6        6.04       54.13     32.30 o 
  -5   7   6    14465.32    14676.87    329.80 o 
  -4   7   6     4294.22     4181.00    148.33 o 
  -3   7   6    10716.99    10795.34    252.86 o 
  -2   7   6      520.31      500.36     41.03 o 
  -1   7   6     3092.15     2857.10    116.79 o 
   0   7   6       14.86       35.97     18.67 o 
   1   7   6    30922.81    31117.43    724.59 o 
   2   7   6     1526.91     1556.08     90.09 o 
   3   7   6     6846.21     6716.16    188.02 o 
   4   7   6      275.99      258.46     33.97 o 
   5   7   6     2626.50     2586.79    156.57 o 
   6   7   6      361.30      335.94     66.74 o 
   7   7   6    22538.16    22113.81    664.09 o 
  -9   8   6     4829.17     4755.24    184.76 o 
  -8   8   6      846.43      726.78     68.69 o 
  -7   8   6     7028.65     6867.79    334.10 o 
  -6   8   6     2751.24     2598.52    111.34 o 
  -5   8   6      439.40      419.22     63.96 o 
  -4   8   6     1930.17     1855.83     82.61 o 
  -3   8   6     3712.19     3774.50    139.91 o 
  -2   8   6     4512.40     4376.64    127.34 o 
  -1   8   6     3060.43     2899.22    107.33 o 
   0   8   6     3881.01     3709.43    112.90 o 
   1   8   6      829.32      767.18     69.90 o 
   2   8   6       36.54       49.31     53.16 o 
   3   8   6     1651.35     1654.82     82.07 o 
   4   8   6    10790.37    11046.61    262.02 o 
   5   8   6     6455.15     6626.37    227.17 o 
   6   8   6      910.85      887.79     82.03 o 
  -7   9   6    16810.56    16952.91    332.47 o 
  -6   9   6       63.26       64.71     30.05 o 
  -5   9   6       61.22       65.32     25.96 o 
  -4   9   6       47.46       58.68     28.11 o 
  -3   9   6     6705.69     6336.36    270.91 o 
  -2   9   6     3930.45     3755.52    125.01 o 
  -1   9   6    26976.03    26901.23    515.71 o 
   0   9   6     3106.41     3115.72    142.81 o 
   1   9   6      448.93      364.93     49.83 o 
   2   9   6      712.96      596.32     54.70 o 
   3   9   6    20107.89    20137.29    515.40 o 
   4   9   6       46.53       44.38     21.70 o 
  -5  10   6     1496.89     1340.29    105.99 o 
  -4  10   6      122.75       97.26     30.57 o 
  -3  10   6     6855.81     6441.46    190.96 o 
  -2  10   6      377.97      239.38     45.55 o 
  -1  10   6      418.44      369.52     48.47 o 
   0  10   6     1436.05     1359.40     85.35 o 
   1  10   6      524.49      555.38     54.68 o 
   2  10   6      664.32      574.10     59.91 o 
 -13   0   7      300.66      290.51     86.16 o 
 -11   0   7     2659.42     2458.25    131.31 o 
  -9   0   7    13880.38    13799.75    373.79 o 
  -7   0   7     3675.08     3629.35    102.65 o 
  -5   0   7     4829.60     4872.62    142.66 o 
  -3   0   7     3746.61     3561.39     93.19 o 
  -1   0   7    25017.95    24527.44    443.85 o 
   1   0   7     1113.79     1167.07     38.80 o 
   3   0   7      246.68      247.62     26.46 o 
   5   0   7     4918.14     4891.30    134.06 o 
   7   0   7     9258.18     9613.43    423.16 o 
 -13   1   7    10952.80    11604.83    329.99 o 
 -12   1   7       41.34       42.01     17.41 o 
 -11   1   7     5635.37     5609.52    131.86 o 
 -10   1   7      773.27      813.16     59.50 o 
  -9   1   7    14664.12    14730.85    301.22 o 
  -8   1   7       31.93       34.99     11.22 o 
  -7   1   7    23991.85    23776.45    262.97 o 
  -6   1   7    13203.22    12652.41    177.17 o 
  -5   1   7     7030.74     6742.77     99.66 o 
  -4   1   7    14397.15    13975.95    179.33 o 
  -3   1   7    20227.95    19890.63    235.36 o 
  -2   1   7    11585.66    11603.11    128.63 o 
  -1   1   7    31307.92    30145.62    427.36 o 
   0   1   7     1073.62     1128.66     49.12 o 
   1   1   7    22779.77    23539.41    346.05 o 
   2   1   7     5539.58     5615.78    113.18 o 
   3   1   7    36837.45    36350.84    596.55 o 
   4   1   7     3320.30     3247.53     83.19 o 
   5   1   7    24013.84    23428.86    960.60 o 
   6   1   7      246.37      266.77     42.11 o 
   7   1   7    23840.89    24322.18    882.68 o 
 -12   2   7      155.20      126.23     30.82 o 
 -11   2   7      678.85      636.26     44.60 o 
 -10   2   7      584.79      549.56     40.19 o 
  -9   2   7        9.02       38.61     14.98 o 
  -8   2   7     5927.81     5817.51    114.99 o 
  -7   2   7    12363.09    12094.34    159.61 o 
  -6   2   7     8405.89     8089.79    142.96 o 
  -5   2   7      266.51      284.50     24.50 o 
  -4   2   7     6107.21     6032.25    111.55 o 
  -3   2   7      115.62       95.03     13.14 o 
  -2   2   7    22211.54    22036.85    254.27 o 
  -1   2   7    11736.19    11700.87    201.12 o 
   0   2   7    16450.77    16701.75    358.65 o 
   1   2   7     8088.87     7959.91    165.65 o 
   2   2   7    16507.99    16222.80    374.30 o 
   3   2   7      260.77      221.97     18.40 o 
   4   2   7    11517.74    11173.74    289.99 o 
   5   2   7      699.92      719.43    114.78 o 
   6   2   7     2165.86     2000.97     96.68 o 
   7   2   7      924.63      936.03     85.13 o 
   8   2   7     5349.08     5812.52    236.75 o 
 -12   3   7      838.99      705.89     59.91 o 
 -11   3   7    28859.97    28950.11    711.23 o 
 -10   3   7        0.15       37.59     16.03 o 
  -9   3   7     4837.99     4908.19    115.20 o 
  -8   3   7       96.45      135.39     25.13 o 
  -7   3   7     4967.12     4736.72    102.08 o 
  -6   3   7     2351.46     2286.94     64.82 o 
  -5   3   7    43924.00    42742.11    555.59 o 
  -4   3   7    11185.60    11405.41    162.22 o 
  -3   3   7    10455.07    10254.60    149.45 o 
  -2   3   7     2983.22     3027.00     80.91 o 
  -1   3   7     7660.65     7709.71    145.15 o 
   0   3   7     4266.05     4124.57    111.15 o 
   1   3   7    38925.13    37292.93   1012.10 o 
   2   3   7        6.07       18.10     17.64 o 
   3   3   7     9757.43     9241.83    192.00 o 
   4   3   7     1588.19     1619.99     85.49 o 
   5   3   7    31731.33    30872.08    473.84 o 
   6   3   7      188.33      180.98     36.68 o 
   7   3   7     9089.44     9671.52    478.89 o 
   8   3   7        7.48       13.01     13.59 o 
 -12   4   7     3962.29     3613.55    157.42 o 
 -11   4   7       20.41       71.94     38.48 o 
 -10   4   7     2831.16     2708.84    104.43 o 
  -9   4   7      104.81      132.73     21.48 o 
  -8   4   7     2521.49     2483.93     79.46 o 
  -7   4   7     4038.79     3912.53     81.78 o 
  -6   4   7    26822.23    25968.26    466.33 o 
  -5   4   7      566.32      543.73     32.82 o 
  -4   4   7       89.39      129.02     21.23 o 
  -3   4   7      226.58      251.19     29.92 o 
  -2   4   7      238.91      268.85     34.37 o 
  -1   4   7      108.08      138.09     31.83 o 
   0   4   7    67933.97    66560.63   1953.07 o 
   1   4   7        1.64       39.04     31.86 o 
   2   4   7     1911.87     1924.82     68.74 o 
   3   4   7       94.85       98.17     17.71 o 
   4   4   7      201.68      283.65     55.13 o 
   5   4   7        1.85       29.53     24.12 o 
   6   4   7    29986.48    32266.19   1301.56 o 
   7   4   7      248.66      260.98     45.25 o 
   8   4   7      150.91      161.21     60.90 o 
 -11   5   7      458.94      387.08     60.45 o 
 -10   5   7        2.66       54.36     25.80 o 
  -9   5   7    26653.46    26427.02    558.56 o 
  -8   5   7      697.30      703.54     66.36 o 
  -7   5   7    15767.38    15632.07    191.64 o 
  -6   5   7      110.54      154.56     20.16 o 
  -5   5   7     1630.35     1595.46     53.23 o 
  -4   5   7     3152.43     2947.45     80.00 o 
  -3   5   7    17997.60    18188.03    271.94 o 
  -2   5   7       80.83       94.54     27.55 o 
  -1   5   7    11914.71    11685.55    226.98 o 
   0   5   7      875.26      855.13     50.76 o 
   1   5   7      492.51      436.65     36.80 o 
   2   5   7     5675.56     4956.07    197.90 o 
   3   5   7    26202.41    25973.69    620.15 o 
   4   5   7     2780.24     2648.63    113.26 o 
   5   5   7       55.86      139.95     38.02 o 
   6   5   7      587.29      525.99     58.34 o 
   7   5   7     6693.16     6813.57    216.87 o 
   8   5   7        2.29       44.35     34.98 o 
 -10   6   7     1856.78     1686.32     91.38 o 
  -9   6   7     4128.68     4052.70    136.40 o 
  -8   6   7    13365.93    13613.83    399.27 o 
  -7   6   7     3434.44     3244.58    113.71 o 
  -6   6   7     3981.48     3818.60    145.94 o 
  -5   6   7     6055.71     5746.93    142.62 o 
  -4   6   7     7424.55     7048.59    165.14 o 
  -3   6   7     5090.19     5043.88    157.37 o 
  -2   6   7    21553.84    21119.78    324.60 o 
  -1   6   7     2401.31     2196.14     95.43 o 
   0   6   7     1694.60     1593.70     68.90 o 
   1   6   7     6939.27     6684.51    176.20 o 
   2   6   7    10145.06     9940.82    238.72 o 
   3   6   7      634.72      577.90     56.92 o 
   4   6   7    10104.58     9860.77    305.04 o 
   5   6   7      209.82      243.84     35.22 o 
   6   6   7     3498.46     3392.32    148.65 o 
   7   6   7      896.79      861.67     82.19 o 
 -10   7   7     5195.74     4976.99    188.11 o 
  -9   7   7     1252.97     1148.51     76.78 o 
  -8   7   7      743.60      721.67     80.57 o 
  -7   7   7     8849.49     8444.80    202.85 o 
  -6   7   7      358.71      360.86     35.46 o 
  -5   7   7     6092.39     5972.25    239.86 o 
  -4   7   7     9441.04     9011.20    186.00 o 
  -3   7   7     2526.18     2402.48     90.77 o 
  -2   7   7     3424.89     3147.29    105.18 o 
  -1   7   7     3682.07     3482.25    109.33 o 
   0   7   7        0.03       51.00     22.37 o 
   1   7   7     6791.59     6429.06    193.72 o 
   2   7   7    10837.41    10376.44    244.72 o 
   3   7   7      476.49      442.38     54.52 o 
   4   7   7     4651.81     4515.35    163.78 o 
   5   7   7    10427.06    10448.75    290.22 o 
   6   7   7      638.83      622.90     68.53 o 
  -8   8   7    10254.76     9993.14    226.93 o 
  -7   8   7     3817.89     3865.92    139.94 o 
  -6   8   7     4975.83     5014.42    160.31 o 
  -5   8   7        1.46       38.06     19.99 o 
  -4   8   7    17732.39    18017.62    516.86 o 
  -3   8   7      280.24      233.19     40.26 o 
  -2   8   7    16785.72    16411.99    373.50 o 
  -1   8   7     5859.28     5547.33    170.53 o 
   0   8   7     5193.45     5085.46    232.96 o 
   1   8   7      431.52      412.49     82.07 o 
   2   8   7    13605.74    13704.85    499.83 o 
   3   8   7      258.43      222.88     50.85 o 
   4   8   7    11758.55    11616.09    250.15 o 
   5   8   7     1662.34     1606.05    111.80 o 
  -7   9   7        9.37       42.87     29.90 o 
  -6   9   7     3589.99     3604.63    180.96 o 
  -5   9   7     6286.78     5957.57    169.04 o 
  -4   9   7      890.75      751.66     58.10 o 
  -3   9   7      631.71      588.00     51.67 o 
  -2   9   7     3642.16     3442.24    120.32 o 
  -1   9   7     1068.80     1031.32     84.33 o 
   0   9   7     1525.67     1264.64    187.89 o 
   1   9   7      393.69      358.07     62.47 o 
   2   9   7      366.84      344.52     44.90 o 
   3   9   7      181.10      169.91     37.39 o 
  -4  10   7    13981.91    13609.65    439.41 o 
  -3  10   7       71.96       62.50     30.90 o 
  -2  10   7     3500.63     3493.51    180.95 o 
  -1  10   7     1938.45     1670.05    113.67 o 
   0  10   7    19326.27    19383.31    987.79 o 
 -12   0   8    30735.05    32570.30    517.38 o 
 -10   0   8     8978.83     8989.06    225.15 o 
  -8   0   8    19994.33    20422.27    350.17 o 
  -6   0   8    41426.84    42108.91    545.19 o 
  -4   0   8      163.09      211.19     37.04 o 
  -2   0   8    43049.59    40834.22    694.93 o 
   0   0   8    11774.63    12094.95    276.46 o 
   2   0   8      110.33       82.40     33.34 o 
   4   0   8    49042.81    50510.09    759.83 o 
   6   0   8     3123.33     3036.41    202.93 o 
 -12   1   8      793.67      828.73     53.18 o 
 -11   1   8     1597.22     1656.17     71.07 o 
 -10   1   8     2608.21     2608.52    125.45 o 
  -9   1   8     6832.05     6504.34    115.41 o 
  -8   1   8      136.16      113.36     17.96 o 
  -7   1   8    21437.54    21270.71    265.55 o 
  -6   1   8      157.65      175.47     25.97 o 
  -5   1   8     1298.88     1252.90     39.14 o 
  -4   1   8     1535.00     1453.20     44.54 o 
  -3   1   8      802.49      761.88     29.35 o 
  -2   1   8       49.62       66.73     27.64 o 
  -1   1   8    13693.57    13298.12    208.76 o 
   0   1   8     3890.88     3928.28     97.72 o 
   1   1   8     1002.76     1056.38     72.91 o 
   2   1   8     2191.81     2189.99     83.86 o 
   3   1   8     2043.83     1984.31     99.81 o 
   4   1   8     3491.06     3293.98    143.09 o 
   5   1   8    12479.53    12364.65    452.58 o 
   6   1   8     5860.75     5632.61    277.66 o 
   7   1   8     1471.04     1333.84    124.33 o 
 -12   2   8     6805.67     6762.45    148.75 o 
 -11   2   8     3229.39     3111.28    127.54 o 
 -10   2   8    19397.59    19423.44    370.27 o 
  -9   2   8     6692.33     6513.30    169.35 o 
  -8   2   8    21260.99    21457.42    300.70 o 
  -7   2   8      220.13      271.70     29.33 o 
  -6   2   8    12113.94    12009.72    159.58 o 
  -5   2   8     6407.75     6263.09    110.61 o 
  -4   2   8    32325.12    32145.29    383.33 o 
  -3   2   8    23848.16    24348.62    248.30 o 
  -2   2   8     7413.75     7349.80    142.63 o 
  -1   2   8      112.79       96.50     21.16 o 
   0   2   8     2548.27     2774.82    132.84 o 
   1   2   8    10199.54    10013.60    204.73 o 
   2   2   8    26641.62    26839.70    635.38 o 
   3   2   8     9048.29     8912.64    326.88 o 
   4   2   8      566.73      640.27     71.37 o 
   5   2   8     4348.90     4195.29    150.45 o 
   6   2   8    10868.56    10401.04    725.92 o 
   7   2   8     4168.80     4134.89    229.23 o 
 -12   3   8     1626.41     1584.75     88.89 o 
 -11   3   8     1884.69     1838.56     76.22 o 
 -10   3   8      965.75     1013.37     69.88 o 
  -9   3   8    13153.31    13095.69    251.23 o 
  -8   3   8     4618.86     4473.32    108.81 o 
  -7   3   8     1842.10     1666.22     60.77 o 
  -6   3   8     2678.27     2437.93     65.04 o 
  -5   3   8     6183.13     6052.31    114.71 o 
  -4   3   8      741.38      682.56     38.53 o 
  -3   3   8     4521.30     4866.57    148.50 o 
  -2   3   8    10385.84    10199.59    196.07 o 
  -1   3   8     1551.68     1660.03     62.15 o 
   0   3   8      113.80      140.30     28.71 o 
   1   3   8      799.23      801.59     89.62 o 
   2   3   8     7527.60     7440.86    174.58 o 
   3   3   8     3055.53     3039.95     88.16 o 
   4   3   8     4617.91     4682.63    158.77 o 
   5   3   8      581.95      484.38     57.95 o 
   6   3   8        9.83       18.50     18.06 o 
   7   3   8     5740.18     6198.77    452.13 o 
   8   3   8     3363.92     3601.78    173.71 o 
 -11   4   8     1698.70     1629.41     87.92 o 
 -10   4   8    11198.31    11763.91    238.27 o 
  -9   4   8     3256.38     3110.62    103.80 o 
  -8   4   8     7269.56     7189.36    144.86 o 
  -7   4   8      178.81      199.51     22.44 o 
  -6   4   8     8680.69     8503.15    155.40 o 
  -5   4   8    17127.29    17001.32    261.44 o 
  -4   4   8    14344.04    14631.99    237.12 o 
  -3   4   8    20446.72    20614.95    268.67 o 
  -2   4   8     4559.81     4605.16    128.68 o 
  -1   4   8      336.56      366.19     44.97 o 
   0   4   8    18569.96    18505.94    345.25 o 
   1   4   8     7582.77     7336.14    161.37 o 
   2   4   8    12665.20    12237.48    269.11 o 
   3   4   8    18721.71    18692.39    562.60 o 
   4   4   8     4036.95     3753.71    143.63 o 
   5   4   8      272.96      268.25     41.23 o 
   6   4   8    10224.74    10427.72    383.74 o 
   7   4   8       51.87       47.95     62.95 o 
 -11   5   8     8183.64     8394.68    399.07 o 
 -10   5   8     3822.73     3867.12    131.66 o 
  -9   5   8     5011.92     4801.61    123.11 o 
  -8   5   8      565.58      571.22     54.34 o 
  -7   5   8     5198.31     5270.66    106.38 o 
  -6   5   8     1745.75     1730.28     58.60 o 
  -5   5   8     8768.36     8577.77    166.67 o 
  -4   5   8     6540.70     6374.67    202.70 o 
  -3   5   8    21862.15    21693.69    334.17 o 
  -2   5   8     2456.75     2404.56     86.73 o 
  -1   5   8      122.83      130.76     29.13 o 
   0   5   8    14749.69    14549.32    254.69 o 
   1   5   8     8364.32     8293.43    237.98 o 
   2   5   8      222.30      178.76     33.83 o 
   3   5   8     7900.21     7791.96    214.65 o 
   4   5   8       40.06       53.02     24.93 o 
   5   5   8     1624.37     1594.09     93.61 o 
   6   5   8     4624.65     4746.78    291.23 o 
   7   5   8     2650.05     2830.39    164.51 o 
 -10   6   8      738.77      745.96     63.24 o 
  -9   6   8      558.74      595.54     58.79 o 
  -8   6   8     2702.89     2612.71     91.50 o 
  -7   6   8      102.60      142.88     30.28 o 
  -6   6   8     9847.67     9970.01    192.73 o 
  -5   6   8     2575.61     2508.46     81.50 o 
  -4   6   8     2362.53     2298.52     77.22 o 
  -3   6   8      704.89      627.88     48.06 o 
  -2   6   8    12438.86    12130.61    219.78 o 
  -1   6   8       49.24       45.11     32.22 o 
   0   6   8    10475.68    10290.23    199.46 o 
   1   6   8     2944.18     2783.95    123.65 o 
   2   6   8      583.67      576.78     58.62 o 
   3   6   8        9.93       19.34     17.85 o 
   4   6   8    18438.50    18557.47    366.52 o 
   5   6   8     2461.37     2251.96    132.24 o 
   6   6   8     3066.95     3290.50    304.74 o 
  -9   7   8     2119.22     2072.71    103.20 o 
  -8   7   8     1901.14     1777.66     94.89 o 
  -7   7   8    22015.96    22029.05    731.89 o 
  -6   7   8      705.38      573.65     43.41 o 
  -5   7   8     8273.68     8227.45    251.28 o 
  -4   7   8      188.77      157.09     33.75 o 
  -3   7   8     2489.14     2366.69     98.77 o 
  -2   7   8     7836.59     7789.08    170.14 o 
  -1   7   8    41650.58    42022.34    443.99 o 
   0   7   8      864.72      773.65     68.97 o 
   1   7   8     2475.95     2394.60    128.00 o 
   2   7   8     3052.13     2918.34    134.30 o 
   3   7   8     4203.38     4220.42    163.87 o 
   4   7   8      165.49       92.80     46.44 o 
   5   7   8    18481.34    19886.74    672.30 o 
  -8   8   8     1836.07     1914.99    108.47 o 
  -7   8   8     2068.34     1990.56    100.57 o 
  -6   8   8       27.66       48.30     19.83 o 
  -5   8   8     5105.44     4902.18    177.90 o 
  -4   8   8    11908.81    11250.43    273.36 o 
  -3   8   8        5.42       20.52     19.89 o 
  -2   8   8      651.53      587.76     52.55 o 
  -1   8   8     2497.60     2531.19    126.57 o 
   0   8   8      868.78      761.42     84.03 o 
   1   8   8     4173.34     3998.52    161.68 o 
   2   8   8     9419.11     9275.22    268.06 o 
   3   8   8       26.32       61.30     32.65 o 
   4   8   8      148.18      156.34     45.51 o 
  -6   9   8      366.91      289.35     54.05 o 
  -5   9   8    15058.65    14600.88    411.65 o 
  -4   9   8      567.33      485.43     47.68 o 
  -3   9   8    19044.64    19064.56    418.36 o 
  -2   9   8        8.99       28.81     16.41 o 
  -1   9   8     2997.76     2852.42    143.51 o 
   0   9   8       29.28       47.78     26.16 o 
   1   9   8    28748.53    29275.72    849.04 o 
 -11   0   9     2061.96     2048.09    112.61 o 
  -9   0   9    12981.41    14032.88    330.33 o 
  -7   0   9     2548.46     2715.45     87.29 o 
  -5   0   9    16222.45    16000.19    275.78 o 
  -3   0   9    31441.81    30277.84    657.01 o 
  -1   0   9     1030.43     1016.27     73.51 o 
   1   0   9    39329.14    44043.98    654.83 o 
   3   0   9     4115.37     4457.66    250.53 o 
   5   0   9     2002.99     2294.75    176.52 o 
   7   0   9    15625.13    14446.17    465.88 o 
 -12   1   9     4009.02     3980.67    114.18 o 
 -11   1   9     4053.23     4014.29    111.83 o 
 -10   1   9     3097.91     3037.69     94.13 o 
  -9   1   9     8543.77     8920.48    135.32 o 
  -8   1   9     2942.58     2870.49     66.71 o 
  -7   1   9     4657.50     4735.75     97.31 o 
  -6   1   9     1841.57     1750.76     48.49 o 
  -5   1   9    20701.52    20499.37    255.79 o 
  -4   1   9     3680.05     3669.22     70.55 o 
  -3   1   9    14911.38    14376.17    234.65 o 
  -2   1   9     5869.04     5632.69    127.12 o 
  -1   1   9    16782.81    16858.22    262.75 o 
   0   1   9     7814.19     7771.15    155.92 o 
   1   1   9    28673.79    29383.68    504.57 o 
   2   1   9     6644.14     6994.71    247.69 o 
   3   1   9     5209.22     5402.59    200.18 o 
   4   1   9      154.09      153.58     41.58 o 
   5   1   9     4698.93     4487.86    187.14 o 
   6   1   9      146.04      189.95    102.65 o 
   7   1   9     6526.79     6928.50    317.11 o 
 -12   2   9      172.22      122.81     26.70 o 
 -11   2   9     6294.10     6359.16    143.30 o 
 -10   2   9     5147.01     5104.28    142.93 o 
  -9   2   9     1231.48     1180.06     49.86 o 
  -8   2   9     2976.14     2940.75     67.92 o 
  -7   2   9    16027.64    15773.98    234.46 o 
  -6   2   9     5619.68     5645.11     88.11 o 
  -5   2   9     8545.91     8502.65    132.36 o 
  -4   2   9     9343.31     9307.00    158.99 o 
  -3   2   9     2577.21     2532.62     87.68 o 
  -2   2   9      684.08      645.93     47.03 o 
  -1   2   9    23015.68    23367.42    422.36 o 
   0   2   9     7867.96     7956.19    191.20 o 
   1   2   9       47.78       60.90     21.97 o 
   2   2   9     1254.36     1294.71     64.70 o 
   3   2   9     2837.71     2548.19    119.22 o 
   4   2   9     1300.16     1166.04     81.35 o 
   5   2   9    13925.29    13943.30    964.75 o 
   6   2   9     6431.35     6683.69    299.51 o 
   7   2   9      323.20      320.95     68.38 o 
 -11   3   9     2991.58     3015.35    100.97 o 
 -10   3   9       67.86       52.66     16.46 o 
  -9   3   9     1537.05     1495.16     66.55 o 
  -8   3   9     7098.44     6922.63    110.64 o 
  -7   3   9    16460.72    15985.20    175.63 o 
  -6   3   9     5653.70     5404.32    106.55 o 
  -5   3   9      311.13      332.60     22.12 o 
  -4   3   9      242.51      255.55     36.54 o 
  -3   3   9    26772.94    27248.74    413.32 o 
  -2   3   9     1594.25     1591.63     63.70 o 
  -1   3   9    11517.27    11032.09    241.31 o 
   0   3   9     5825.00     5507.76    133.28 o 
   1   3   9      986.26      916.02     57.96 o 
   2   3   9     2983.21     2733.22     91.45 o 
   3   3   9    20526.89    19606.71    376.40 o 
   4   3   9     3559.39     3481.06    181.77 o 
   5   3   9     3856.47     3684.57    159.79 o 
   6   3   9       12.14       22.84     65.97 o 
   7   3   9       71.24       83.38     33.89 o 
 -11   4   9      526.87      484.34     49.58 o 
 -10   4   9      392.66      395.82     33.42 o 
  -9   4   9     2292.50     2281.94     82.57 o 
  -8   4   9    16095.19    15975.55    234.84 o 
  -7   4   9     6199.70     6173.05    116.61 o 
  -6   4   9      641.76      612.42     36.88 o 
  -5   4   9      842.38      815.32     43.08 o 
  -4   4   9      403.66      386.51     29.19 o 
  -3   4   9     7475.54     7601.64    151.95 o 
  -2   4   9    23341.54    23576.46    362.72 o 
  -1   4   9    11206.28    11067.26    219.94 o 
   0   4   9       43.59       55.48     22.91 o 
   1   4   9     2315.30     2207.11     94.76 o 
   2   4   9     4316.70     4175.58    156.20 o 
   3   4   9     3592.74     3417.47    207.66 o 
   4   4   9     7871.56     7741.53    222.16 o 
   5   4   9    10619.21    10310.92    281.41 o 
   6   4   9     1159.93     1235.27    134.12 o 
 -10   5   9     3813.73     3762.11    263.40 o 
  -9   5   9     5637.17     5595.10    134.80 o 
  -8   5   9      657.94      603.97     45.55 o 
  -7   5   9      312.90      324.50     36.06 o 
  -6   5   9    16407.37    16073.49    207.63 o 
  -5   5   9    21644.55    21928.01    251.71 o 
  -4   5   9     2743.12     2815.69     77.52 o 
  -3   5   9       99.91      121.26     43.39 o 
  -2   5   9     1486.92     1515.59     77.77 o 
  -1   5   9     5104.64     4958.13    135.88 o 
   0   5   9     3947.83     3767.15    144.69 o 
   1   5   9     8737.92     8697.59    182.63 o 
   2   5   9     3849.39     3872.98    150.46 o 
   3   5   9       33.37       26.25     20.78 o 
   4   5   9      472.13      456.67     63.73 o 
   5   5   9     2594.43     2367.23    123.38 o 
   6   5   9     2544.23     2543.72    212.79 o 
  -9   6   9     4454.55     4298.34    124.98 o 
  -8   6   9     1560.71     1435.05     69.45 o 
  -7   6   9      626.05      514.30     44.71 o 
  -6   6   9     7935.07     7405.31    181.73 o 
  -5   6   9     5679.12     5491.53    151.04 o 
  -4   6   9     9941.10     9957.94    200.88 o 
  -3   6   9     4258.34     4298.23    130.25 o 
  -2   6   9     1906.56     1721.79     79.94 o 
  -1   6   9     1025.78      946.27     60.64 o 
   0   6   9     7213.13     6713.98    159.16 o 
   1   6   9    13352.97    13276.88    395.84 o 
   2   6   9     3352.54     3330.52    145.81 o 
   3   6   9     6719.93     6846.24    214.81 o 
   4   6   9       91.81      110.59     29.73 o 
   5   6   9      504.80      473.16     84.98 o 
  -8   7   9     8107.20     8489.64    276.45 o 
  -7   7   9     5241.99     5210.82    164.24 o 
  -6   7   9      258.12      317.71     43.58 o 
  -5   7   9      499.27      508.01     47.39 o 
  -4   7   9    16492.84    16318.55    283.34 o 
  -3   7   9     2913.22     2798.19    106.90 o 
  -2   7   9     2702.34     2532.50    101.20 o 
  -1   7   9      698.62      648.94     52.74 o 
   0   7   9      422.44      312.44     45.97 o 
   1   7   9      148.43      139.47     52.63 o 
   2   7   9    14015.56    14382.99    575.76 o 
   4   7   9     1488.31     1434.62    170.24 o 
  -7   8   9     1123.51     1024.79     75.85 o 
  -6   8   9     5693.82     5740.98    228.57 o 
  -5   8   9     1536.19     1448.90     80.15 o 
  -4   8   9     4758.23     4635.64    155.21 o 
  -3   8   9      533.39      443.29     48.68 o 
  -2   8   9     1560.68     1415.48     77.66 o 
  -1   8   9     5078.56     4767.89    180.14 o 
   0   8   9     3326.93     3272.38    224.72 o 
   1   8   9       81.46       28.63     25.51 o 
   2   8   9     1616.72     1440.72    117.61 o 
  -4   9   9      114.43       74.22     35.41 o 
  -3   9   9      512.67      426.18     51.85 o 
  -2   9   9     7918.55     7466.84    293.64 o 
  -1   9   9      140.25       48.77     41.88 o 
 -10   0  10     6445.08     6617.98    201.69 o 
  -8   0  10     2114.57     2157.86     82.42 o 
  -6   0  10     6293.40     6503.32    170.02 o 
  -4   0  10    13677.58    13373.18    302.25 o 
  -2   0  10      353.37      349.50     48.04 o 
   0   0  10     1203.03     1288.21     86.36 o 
   4   0  10        7.00       56.46     48.48 o 
   6   0  10        8.04       63.62     31.95 o 
 -11   1  10     1200.87     1302.91     63.87 o 
 -10   1  10     2690.45     2745.03     89.73 o 
  -9   1  10     3112.50     3061.12     89.20 o 
  -8   1  10    15044.46    15412.09    164.22 o 
  -7   1  10       23.74       32.80     11.29 o 
  -6   1  10     8007.96     7960.32    156.23 o 
  -5   1  10    10087.30     9649.17    175.69 o 
  -4   1  10    15786.73    15329.55    234.91 o 
  -3   1  10    13752.81    13260.87    213.71 o 
  -2   1  10    30925.87    29992.07    374.78 o 
  -1   1  10     4956.73     4983.61    112.82 o 
   0   1  10    16218.05    16671.80    311.24 o 
   1   1  10        7.69       21.45     18.16 o 
   2   1  10    11343.39    12296.41    477.73 o 
   3   1  10     1346.89     1251.39     92.91 o 
   4   1  10    14889.61    15196.23    403.12 o 
   5   1  10      231.98      271.69     53.20 o 
   6   1  10     7163.87     6619.03    365.30 o 
 -11   2  10     2254.44     2159.68     82.45 o 
 -10   2  10     1333.87     1354.57     63.37 o 
  -9   2  10       54.36       55.50     15.57 o 
  -8   2  10       22.38       29.57     14.71 o 
  -7   2  10     5973.65     5855.95    125.32 o 
  -6   2  10     7864.06     8102.85    167.23 o 
  -5   2  10     1966.56     1996.12     60.62 o 
  -4   2  10      473.88      525.97     40.18 o 
  -3   2  10     4288.88     4414.54    106.51 o 
  -2   2  10     5004.27     4885.95    120.35 o 
  -1   2  10     2847.17     2885.45     91.09 o 
   0   2  10     5001.25     5161.94    211.12 o 
   1   2  10       21.93       30.47     33.47 o 
   2   2  10       27.20       37.67     26.04 o 
   3   2  10    11854.44    12082.32    518.75 o 
   4   2  10     1662.29     1528.62    110.85 o 
   5   2  10      153.92      130.69     70.82 o 
   6   2  10     3209.10     3018.01    136.98 o 
 -11   3  10      152.18       98.26     22.56 o 
 -10   3  10    11790.12    12629.73    210.80 o 
  -9   3  10      140.94      105.94     23.50 o 
  -8   3  10      557.88      582.11     41.36 o 
  -7   3  10     1045.04     1034.91     47.56 o 
  -6   3  10    17327.69    17320.43    212.85 o 
  -5   3  10      547.76      557.54     34.33 o 
  -4   3  10    29271.23    31041.89    595.02 o 
  -3   3  10     2816.10     2746.77     86.34 o 
  -2   3  10     1623.07     1674.39     75.62 o 
  -1   3  10     3330.46     3239.06    120.19 o 
   0   3  10    17082.33    16665.62    272.76 o 
   1   3  10        1.77       27.01     17.03 o 
   2   3  10    21825.21    21844.41    290.47 o 
   3   3  10      323.99      276.12     47.80 o 
   4   3  10      571.87      488.17     57.08 o 
   5   3  10     1939.93     1685.54    104.66 o 
   6   3  10    11352.41    12205.61    597.40 o 
 -10   4  10       25.51       20.11     16.05 o 
  -9   4  10     2626.16     2545.91    112.34 o 
  -8   4  10     4581.66     4560.83    120.35 o 
  -7   4  10     2258.17     2138.81     79.57 o 
  -6   4  10     2014.46     1957.15     64.51 o 
  -5   4  10     9234.13     9471.36    181.54 o 
  -4   4  10       15.14       46.13     19.34 o 
  -3   4  10     3928.43     3840.96    107.16 o 
  -2   4  10     2295.30     2358.11     94.07 o 
  -1   4  10      231.58      234.28     42.63 o 
   0   4  10     5635.75     5444.87    146.50 o 
   1   4  10    32418.28    31798.90    371.98 o 
   2   4  10       50.79       55.76     25.58 o 
   3   4  10       30.73       63.04     39.25 o 
   4   4  10     2091.89     1964.13    111.85 o 
   5   4  10     7464.74     6821.37    782.07 o 
 -10   5  10      741.05      698.38     53.75 o 
  -9   5  10      316.80      293.70     34.90 o 
  -8   5  10    19758.01    20342.77    275.15 o 
  -7   5  10      331.53      309.99     29.44 o 
  -6   5  10     4172.12     4323.98    114.93 o 
  -5   5  10     2533.45     2557.08     83.02 o 
  -4   5  10     1163.19     1177.58     68.22 o 
  -3   5  10       29.21       96.53     31.20 o 
  -2   5  10    21481.22    21946.44    311.77 o 
  -1   5  10       57.71       70.16     22.75 o 
   0   5  10     2145.07     2094.48    104.17 o 
   1   5  10     2518.54     2490.02    135.31 o 
   2   5  10      206.66      144.80     31.79 o 
   3   5  10      229.71      178.65     38.98 o 
   4   5  10    12208.27    11556.41    278.58 o 
  -9   6  10     1469.24     1414.94     72.73 o 
  -8   6  10      885.16      943.90     58.65 o 
  -7   6  10     9494.41     9848.94    217.09 o 
  -6   6  10      129.27      146.15     25.39 o 
  -5   6  10     2103.64     1993.80     90.32 o 
  -4   6  10    12349.60    12442.03    243.05 o 
  -3   6  10     4183.06     4113.46    132.61 o 
  -2   6  10     1286.29     1302.97     73.87 o 
  -1   6  10    12173.13    12375.34    243.87 o 
   0   6  10      243.15      181.64     50.86 o 
   1   6  10      556.02      555.14     64.59 o 
   2   6  10     7987.66     8112.59    241.57 o 
   3   6  10    12095.76    11876.41    287.28 o 
  -7   7  10      221.81      265.61     40.94 o 
  -6   7  10     7446.02     7525.51    181.58 o 
  -5   7  10      304.38      311.99     40.61 o 
  -4   7  10     1688.11     1665.05     85.42 o 
  -3   7  10     8823.78     8869.65    200.80 o 
  -2   7  10     1953.85     1957.40     92.21 o 
  -1   7  10        1.49       11.18     23.31 o 
   0   7  10     1719.20     1491.88    103.31 o 
   1   7  10      920.90      828.96     77.92 o 
   2   7  10      722.58      701.34     73.54 o 
  -5   8  10     2880.22     2943.79    130.63 o 
  -4   8  10       86.47       83.63     37.22 o 
  -3   8  10     6177.40     6094.09    166.76 o 
  -2   8  10      108.79       63.62     42.71 o 
  -1   8  10     6687.79     6316.38    262.84 o 
   0   8  10     4643.14     4396.20    211.61 o 
 -11   0  11    23957.91    25288.43    735.78 o 
  -9   0  11       41.61       40.55     19.39 o 
  -7   0  11    26440.38    27101.10    831.03 o 
  -5   0  11    14665.13    14573.62    520.32 o 
  -3   0  11       67.31       53.06     21.30 o 
  -1   0  11    19654.46    20185.26    572.92 o 
   1   0  11    18067.48    19934.97    365.22 o 
   3   0  11      221.65      170.35     83.80 o 
   5   0  11    29400.02    31307.18    680.22 o 
 -11   1  11      120.88      101.30     31.66 o 
 -10   1  11     1305.80     1268.42     72.75 o 
  -9   1  11       12.64       27.20     14.87 o 
  -8   1  11     2361.04     2369.74     85.89 o 
  -7   1  11     4298.03     4307.93    110.75 o 
  -6   1  11     7982.83     7830.93    155.02 o 
  -5   1  11        4.93       62.05     25.76 o 
  -4   1  11     1657.14     1674.94     69.21 o 
  -3   1  11      299.96      324.52     50.97 o 
  -2   1  11        0.29       41.03     17.50 o 
  -1   1  11     2662.66     2621.73    114.26 o 
   0   1  11     5415.75     5373.45    214.50 o 
   1   1  11     1659.58     1628.99     79.81 o 
   2   1  11     1994.25     1987.71    134.16 o 
   3   1  11     1102.28     1113.58     86.54 o 
   4   1  11      125.96      141.35     40.05 o 
   5   1  11       16.69       36.75     28.33 o 
 -11   2  11     3001.33     3019.68    130.42 o 
 -10   2  11      167.34      274.87     54.91 o 
  -9   2  11    23327.51    25686.09    368.59 o 
  -8   2  11     2083.47     2120.27     68.30 o 
  -7   2  11     5431.51     5557.04    149.90 o 
  -6   2  11      186.74      162.17     35.37 o 
  -5   2  11     6334.95     6478.58    141.35 o 
  -4   2  11     1538.21     1442.39     65.33 o 
  -3   2  11    21857.91    22162.81    287.37 o 
  -2   2  11     8010.14     8068.70    158.85 o 
  -1   2  11     3757.26     3875.94    169.58 o 
   0   2  11     4745.40     4657.16    133.45 o 
   1   2  11     4366.01     4477.63    130.41 o 
   2   2  11      667.57      623.96     50.15 o 
   3   2  11    17877.91    18075.75    378.04 o 
   4   2  11     2351.35     2096.18    120.70 o 
   5   2  11     1858.86     1782.87    119.87 o 
 -10   3  11     2743.01     2833.22    124.15 o 
  -9   3  11      612.70      635.15     49.36 o 
  -8   3  11     7822.06     8089.29    142.52 o 
  -7   3  11     4832.09     5007.01    125.13 o 
  -6   3  11       92.46      191.22     52.28 o 
  -5   3  11     3143.40     3038.81     94.31 o 
  -4   3  11     5589.95     5593.38    131.74 o 
  -3   3  11      809.92      804.73     51.25 o 
  -2   3  11      939.15      933.65     54.72 o 
  -1   3  11     9738.32     9673.27    198.49 o 
   0   3  11      180.68      128.28     32.76 o 
   1   3  11     3333.04     3251.68    123.44 o 
   2   3  11     2606.06     2557.01    129.71 o 
   3   3  11      189.75      178.67     40.41 o 
   4   3  11     1477.14     1485.74    101.56 o 
 -10   4  11     4970.31     5151.05    158.39 o 
  -9   4  11     8603.33     8972.23    170.91 o 
  -8   4  11      554.16      480.82     53.28 o 
  -7   4  11     3103.36     3195.76     87.92 o 
  -6   4  11      470.44      406.24     31.91 o 
  -5   4  11     4730.99     4866.38    140.17 o 
  -4   4  11     3344.29     3441.44    113.91 o 
  -3   4  11    17134.46    17960.15    247.59 o 
  -2   4  11    10768.59    11193.30    343.39 o 
  -1   4  11     4615.12     4652.23    158.24 o 
   0   4  11     1626.54     1686.58     82.52 o 
   1   4  11    10247.66    10046.21    503.99 o 
   2   4  11       25.48       22.01     26.90 o 
   3   4  11     8969.26     9133.50    270.35 o 
   4   4  11     6786.03     6653.06    334.97 o 
  -9   5  11       98.15       93.52     22.79 o 
  -8   5  11     5154.13     5382.35    135.72 o 
  -7   5  11      986.79      939.72     49.10 o 
  -6   5  11     3935.97     4177.61    103.52 o 
  -5   5  11     3985.37     3933.26    114.13 o 
  -4   5  11     4410.61     4272.10    137.84 o 
  -3   5  11        0.54       23.79     21.36 o 
  -2   5  11     5340.23     5455.34    157.97 o 
  -1   5  11     1836.82     1669.88     84.92 o 
   0   5  11     1449.08     1362.59     75.55 o 
   1   5  11     5357.77     5295.29    214.86 o 
   2   5  11     9302.54     9132.58    543.96 o 
   3   5  11     2913.43     2719.75    211.95 o 
  -8   6  11      103.80      110.01     39.63 o 
  -7   6  11     7456.18     7692.58    250.70 o 
  -6   6  11     2137.65     2187.72     86.56 o 
  -5   6  11    12652.43    13248.75    254.12 o 
  -4   6  11     4172.42     4298.19    150.42 o 
  -3   6  11       30.51       43.50     22.68 o 
  -2   6  11     1688.38     1760.35     89.16 o 
  -1   6  11    18904.09    19309.86    316.47 o 
   0   6  11       74.79       67.41     27.82 o 
   1   6  11     7670.74     7942.97    240.47 o 
   2   6  11      687.75      662.15     72.47 o 
  -6   7  11    16485.28    16704.38    435.56 o 
  -5   7  11      566.63      499.57     52.19 o 
  -4   7  11     3194.19     3206.77    122.86 o 
  -3   7  11     1350.38     1331.33     80.05 o 
  -2   7  11     6139.39     6047.69    168.63 o 
  -1   7  11      230.45      224.42     44.87 o 
   0   7  11    23308.08    23673.61    717.34 o 
 -10   0  12     4572.84     4840.69    311.58 o 
  -8   0  12     8168.71     8367.58    236.93 o 
  -6   0  12      783.57      671.75     77.57 o 
  -4   0  12     4115.09     4083.55    157.57 o 
  -2   0  12     9389.64     9385.63    244.74 o 
   0   0  12      421.58      412.86     75.72 o 
   2   0  12    14838.02    17343.43    540.45 o 
   4   0  12      103.88       69.16     55.38 o 
 -10   1  12    14845.56    15800.46    511.21 o 
  -9   1  12     1810.40     1828.13     91.64 o 
  -8   1  12    11816.31    12495.96    211.16 o 
  -7   1  12        4.36       56.31     25.96 o 
  -6   1  12     8533.36     8568.03    169.54 o 
  -5   1  12       57.73       35.68     16.78 o 
  -4   1  12    20811.30    21153.76    267.95 o 
  -3   1  12     3903.31     3837.40    125.20 o 
  -2   1  12     6417.44     6643.88    172.89 o 
  -1   1  12     1022.94     1054.62     65.72 o 
   0   1  12     9823.54    10713.13    194.82 o 
   1   1  12     1611.70     1685.68     90.59 o 
   2   1  12     9555.23     9920.09    434.06 o 
   3   1  12     6610.04     6722.98    230.39 o 
   4   1  12     3716.26     4130.46    206.17 o 
 -10   2  12     1087.82     1150.84    106.57 o 
  -9   2  12      435.50      438.23     46.09 o 
  -8   2  12      180.83      155.87     21.47 o 
  -7   2  12      133.86      130.60     25.63 o 
  -6   2  12     5447.08     5515.71    133.93 o 
  -5   2  12    13911.63    14122.98    418.45 o 
  -4   2  12     1869.25     1925.02     88.92 o 
  -3   2  12      156.68      151.95     32.66 o 
  -2   2  12      164.79      146.88     27.22 o 
  -1   2  12        3.61       63.30     25.81 o 
   0   2  12    11838.72    12043.15    239.56 o 
   1   2  12    11551.36    12088.46    238.38 o 
   2   2  12       52.98       46.75     25.91 o 
   3   2  12      481.51      456.14     59.92 o 
  -9   3  12       75.01      102.36     28.76 o 
  -8   3  12     8349.49     8755.65    213.63 o 
  -7   3  12     1445.23     1415.91     67.69 o 
  -6   3  12    17785.07    18689.26    337.53 o 
  -5   3  12     1497.07     1527.63     69.32 o 
  -4   3  12      289.18      299.30     38.13 o 
  -3   3  12      208.07      227.33     31.62 o 
  -2   3  12    15640.23    16136.27    284.44 o 
  -1   3  12      398.16      372.81     41.83 o 
   0   3  12     5239.76     5147.83    150.13 o 
   1   3  12       70.96       56.64     21.94 o 
   2   3  12     1542.27     1543.83    108.41 o 
   3   3  12     1961.83     1777.77    226.66 o 
  -8   4  12       36.37       80.89     25.67 o 
  -7   4  12    14369.01    15260.79    387.06 o 
  -6   4  12     2186.94     2015.34     81.05 o 
  -5   4  12       94.82       74.57     22.04 o 
  -4   4  12       39.11       44.05     19.36 o 
  -3   4  12     5403.54     5609.14    177.67 o 
  -2   4  12     4877.41     5251.70    158.10 o 
  -1   4  12    13218.09    13791.87    259.00 o 
   0   4  12     2490.93     2432.13    141.86 o 
   1   4  12        2.17       77.00     43.31 o 
   2   4  12     3083.85     3197.30    170.17 o 
  -7   5  12      835.14      820.36     53.55 o 
  -6   5  12     1237.14     1223.78     65.22 o 
  -5   5  12     3244.81     3252.86    109.61 o 
  -4   5  12     9846.77    10146.70    234.82 o 
  -3   5  12       58.82       32.55     20.95 o 
  -2   5  12      114.29       95.54     26.18 o 
  -1   5  12     1621.73     1486.82     82.99 o 
   0   5  12     4873.40     5120.76    193.92 o 
   1   5  12      632.48      586.92     69.75 o 
  -6   6  12     1943.27     2010.66    105.71 o 
  -5   6  12     8185.28     8496.47    262.66 o 
  -4   6  12     2081.02     2034.71     99.06 o 
  -3   6  12    10916.22    11425.95    236.15 o 
  -2   6  12     3020.48     2970.70    120.05 o 
  -1   6  12     1738.37     1856.54    139.36 o 
  -9   0  13     3887.44     4053.41    191.39 o 
  -7   0  13     4850.91     4928.22    206.03 o 
  -5   0  13     1035.41     1104.41     85.83 o 
  -3   0  13    13970.23    14931.55    338.31 o 
  -1   0  13      646.68      600.64     79.09 o 
   1   0  13     5166.11     6297.03    338.37 o 
  -9   1  13     1464.57     1546.93     85.25 o 
  -8   1  13     3220.45     3376.90    105.06 o 
  -7   1  13     4701.98     4615.61    128.76 o 
  -6   1  13     1730.75     1740.25     75.91 o 
  -5   1  13     7479.98     7628.94    172.25 o 
  -4   1  13      419.49      465.60     45.10 o 
  -3   1  13     4946.57     5238.02    197.71 o 
  -2   1  13     7448.04     7376.26    261.86 o 
  -1   1  13     9781.86    10536.30    284.91 o 
   0   1  13     3874.97     4480.05    248.41 o 
   1   1  13     5789.47     6438.10    306.20 o 
   2   1  13      318.23      438.05     67.41 o 
  -8   2  13     3422.75     3646.72    126.47 o 
  -7   2  13     1006.53      995.44     58.59 o 
  -6   2  13     2255.83     2169.83    183.73 o 
  -5   2  13     8971.93     9445.56    255.00 o 
  -4   2  13      860.98      902.46     57.74 o 
  -3   2  13       14.62       74.81     23.98 o 
  -2   2  13     4952.28     5247.23    141.69 o 
  -1   2  13     7477.14     7837.57    203.69 o 
   0   2  13     3334.17     3275.58    140.28 o 
   1   2  13     1949.20     1794.28    109.42 o 
  -8   3  13      496.15      477.28     41.39 o 
  -7   3  13     1026.24     1059.14     61.44 o 
  -6   3  13      481.30      507.09     55.55 o 
  -5   3  13     4484.14     4664.52    132.83 o 
  -4   3  13      379.40      337.27     39.08 o 
  -3   3  13     6157.60     6130.09    153.12 o 
  -2   3  13      307.25      261.87     37.57 o 
  -1   3  13     1505.73     1441.57     81.43 o 
   0   3  13     2586.41     2519.57    105.81 o 
   1   3  13    10721.90    11712.67    409.57 o 
  -7   4  13     5252.11     5254.23    190.58 o 
  -6   4  13       35.02       59.94     23.97 o 
  -5   4  13      758.35      721.41     51.85 o 
  -4   4  13    15627.39    16568.54    308.55 o 
  -3   4  13     2913.20     3057.26    120.02 o 
  -2   4  13      214.66      233.86     54.47 o 
  -1   4  13     2488.25     2414.88    106.50 o 
   0   4  13     1291.61     1229.03     97.41 o 
  -5   5  13       53.31       56.88     23.23 o 
  -4   5  13     2411.18     2208.86    117.16 o 
  -3   5  13     1661.90     1659.77     93.11 o 
  -2   5  13        7.65       55.74     22.09 o 
  -6   0  14    21359.03    22548.89    810.78 o 
  -4   0  14     1434.23     1347.06    185.17 o 
  -2   0  14     2378.64     2657.78    416.51 o 
  -6   1  14     2533.06     2566.28    104.50 o 
  -5   1  14     5847.66     5922.91    233.35 o 
  -4   1  14      171.36      177.36     33.23 o 
  -3   1  14      499.72      553.70     47.88 o 
  -2   1  14      940.55     1080.04     66.94 o 
  -1   1  14      463.20      482.44     45.68 o 
  -6   2  14     1316.01     1343.12     82.82 o 
  -5   2  14       24.82       28.50     17.30 o 
  -4   2  14    10755.29    11516.08    374.16 o 
  -3   2  14      802.82      745.32     63.91 o 
  -2   2  14    11240.18    12607.03    426.18 o 
  -1   2  14     2624.00     2837.49    244.56 o 
  -4   3  14     4784.36     5182.25    276.12 o 
  -3   3  14      927.40      946.24     67.47 o 
                                                 
